# Supplementary material for: Novel Combination of Sorafenib and Celecoxib Provides Synergistic Anti-Proliferative and Pro-Apoptotic Effects in Human Liver Cancer Cells
Source: PLoS One. 2013 Jun 12;8(6):e65569. doi: 10.1371/journal.pone.0065569 (PMC3680460; doi:10.1371/journal.pone.0065569)
Supplement: Table S1 — Genes, differentially expressed in HepG2 cells (≥2 fold) following combined sorafenib+celecoxib treatment. (XLS) [file pone.0065569.s001.xls]

## Sheet: Sheet0
Table S1. Genes, differentially expressed in HepG2 cells (≥ 2 fold) following combined sorafenib + celecoxib treatment
A. Upregulated genes
Fold Change	ID	Symbol	Entrez Gene Name
27.060	Hs.416755	LARP6	La ribonucleoprotein domain family, member 6
24.490	Hs.467304	IL11	interleukin 11
20.500	Hs.326035	EGR1	early growth response 1
19.940	Hs.12967	SYNE1	spectrin repeat containing, nuclear envelope 1
19.750	Hs.2161	C5AR1	complement component 5a receptor 1
17.190	Hs.137007	KLHDC7B	kelch domain containing 7B
17.070	Hs.557473	SLC7A11	solute carrier family 7 (anionic amino acid transporter light chain, xc- system), member 11
16.900	Hs.517612	C22orf23	chromosome 22 open reading frame 23
15.300	Hs.42221	AMZ1	archaelysin family metallopeptidase 1
15.100	Hs.516826	TRIB3	tribbles homolog 3 (Drosophila)
14.940	Hs.125482	SLC22A15	solute carrier family 22, member 15
14.390	Hs.518604	NCF2	neutrophil cytosolic factor 2
14.280	Hs.347655	OSCAR	osteoclast associated, immunoglobulin-like receptor
14.120	Hs.522988	HKDC1	hexokinase domain containing 1
13.450	Hs.25829	RASD1	RAS, dexamethasone-induced 1
12.320	Hs.489207	ASNS	asparagine synthetase (glutamine-hydrolyzing)
12.130	Hs.187377	TMC7	transmembrane channel-like 7
11.950	Hs.436360	ATP6V0D2	ATPase, H+ transporting, lysosomal 38kDa, V0 subunit d2
11.660	Hs.444314	FAM59A	family with sequence similarity 59, member A
11.360	Hs.401316	IGFBP1	insulin-like growth factor binding protein 1
11.350	Hs.112949	TTC39A	tetratricopeptide repeat domain 39A
10.780	Hs.99196	AGPAT9	1-acylglycerol-3-phosphate O-acyltransferase 9
10.670	Hs.496984	MPP1	membrane protein, palmitoylated 1, 55kDa
10.550	Hs.13768	CACNA2D4	calcium channel, voltage-dependent, alpha 2/delta subunit 4
10.140	Hs.468908	MXD1	MAX dimerization protein 1
10.060	Hs.2128	DUSP5	dual specificity phosphatase 5
10.010	Hs.488240	UPP1	uridine phosphorylase 1
9.979	Hs.522997	UNC5B	unc-5 homolog B (C. elegans)
9.835	Hs.204238	LCN2	lipocalin 2
9.722	Hs.501890	AMPD3	adenosine monophosphate deaminase 3
9.671	Hs.164060	GRB10	growth factor receptor-bound protein 10
9.596	Hs.285051	CCPG1	cell cycle progression 1
9.259	Hs.531081	LGALS3	lectin, galactoside-binding, soluble, 3
9.163	Hs.87247	HRK	harakiri, BCL2 interacting protein (contains only BH3 domain)
9.145	Hs.450230	IGFBP3	insulin-like growth factor binding protein 3
9.118	Hs.396566	MPP3	membrane protein, palmitoylated 3 (MAGUK p55 subfamily member 3)
8.836	Hs.116419	MEI1	meiosis inhibitor 1
8.830	Hs.69747	FUT1	fucosyltransferase 1 (galactoside 2-alpha-L-fucosyltransferase, H blood group)
8.792	Hs.515258	GDF15	growth differentiation factor 15
8.661	Hs.97300	FLJ27352	uncharacterized LOC145788
8.641	Hs.368096	KIF26B	kinesin family member 26B
8.636	Hs.355899	TNFRSF12A	tumor necrosis factor receptor superfamily, member 12A
8.624	Hs.270833	AREG/AREGB	amphiregulin
8.608	Hs.371240	AKAP12	A kinase (PRKA) anchor protein 12
8.483	Hs.485104	TNXB	tenascin XB
8.291	Hs.509964	BATF	basic leucine zipper transcription factor, ATF-like
8.250	Hs.445356	LURAP1L	leucine rich adaptor protein 1-like
8.172	Hs.460	ATF3	activating transcription factor 3
8.048	Hs.470126	KYNU	kynureninase
7.992	Hs.498740	BEND7	BEN domain containing 7
7.972	Hs.285671	BMP6	bone morphogenetic protein 6
7.916	Hs.508950	TGM1	transglutaminase 1 (K polypeptide epidermal type I, protein-glutamine-gamma-glutamyltransferase)
7.888	Hs.504096	CBL	Cbl proto-oncogene, E3 ubiquitin protein ligase
7.698	Hs.301804	SH3RF1	SH3 domain containing ring finger 1
7.644	Hs.482077	ITGA2	integrin, alpha 2 (CD49B, alpha 2 subunit of VLA-2 receptor)
7.625	Hs.76095	IER3	immediate early response 3
7.582	Hs.227817	BCL2A1	BCL2-related protein A1
7.539	Hs.515283	SPIRE1	spire homolog 1 (Drosophila)
7.198	Hs.164162	PLEKHH2	pleckstrin homology domain containing, family H (with MyTH4 domain) member 2
7.135	Hs.505777	DDIT3	DNA-damage-inducible transcript 3
7.124	Hs.21213	MYO5A	myosin VA (heavy chain 12, myoxin)
7.108	Hs.72901	CDKN2B	cyclin-dependent kinase inhibitor 2B (p15, inhibits CDK4)
7.098	Hs.446392	DYNLT3	dynein, light chain, Tctex-type 3
7.085	Hs.69009	B3GNT3	UDP-GlcNAc:betaGal beta-1,3-N-acetylglucosaminyltransferase 3
6.979	Hs.350899	CAPN2	calpain 2, (m/II) large subunit
6.944	Hs.91283	C1orf54	chromosome 1 open reading frame 54
6.926	Hs.368077	SERPINB8	serpin peptidase inhibitor, clade B (ovalbumin), member 8
6.745	Hs.1466	GK	glycerol kinase
6.666	Hs.518662	FAM129A	family with sequence similarity 129, member A
6.602	Hs.517581	HMOX1	heme oxygenase (decycling) 1
6.520	Hs.426324	TUSC3	tumor suppressor candidate 3
6.495	Hs.503692	YAP1	Yes-associated protein 1
6.426	Hs.531856	GAS5	growth arrest-specific 5 (non-protein coding)
6.278	Hs.42572	ALDH1L2	aldehyde dehydrogenase 1 family, member L2
6.239	Hs.135087	IL6R	interleukin 6 receptor
6.239	Hs.224012	JAG1	jagged 1
6.190	Hs.463964	WIPI1	WD repeat domain, phosphoinositide interacting 1
6.165	Hs.433702	EIF5	eukaryotic translation initiation factor 5
6.159	Hs.356061	MAP1LC3B	microtubule-associated protein 1 light chain 3 beta
6.147	Hs.127126	CPEB4	cytoplasmic polyadenylation element binding protein 4
6.142	Hs.55481	ZNF165	zinc finger protein 165
5.893	Hs.445511	RIOK3	RIO kinase 3 (yeast)
5.830	Hs.510172	HIVEP2	human immunodeficiency virus type I enhancer binding protein 2
5.791	Hs.530899	ITPRIPL2	inositol 1,4,5-trisphosphate receptor interacting protein-like 2
5.740	Hs.471381	TNS1	tensin 1
5.728	Hs.90458	SPTLC1	serine palmitoyltransferase, long chain base subunit 1
5.697	Hs.194408	KIAA1244	KIAA1244
5.686	Hs.28491	SAT1	spermidine/spermine N1-acetyltransferase 1
5.656	Hs.80409	GADD45A	growth arrest and DNA-damage-inducible, alpha
5.653	Hs.435561	ATM	ataxia telangiectasia mutated
5.644	Hs.8261	SPSB1	splA/ryanodine receptor domain and SOCS box containing 1
5.643	Hs.443687	FHL2	four and a half LIM domains 2
5.616	Hs.24684	ARRDC3	arrestin domain containing 3
5.599	Hs.516484	S100A2	S100 calcium binding protein A2
5.582	Hs.476782	EIF4E3	eukaryotic translation initiation factor 4E family member 3
5.539	Hs.179770	PTPRH	protein tyrosine phosphatase, receptor type, H
5.512	Hs.130692	C12orf39	chromosome 12 open reading frame 39
5.494	Hs.279746	TRPV2	transient receptor potential cation channel, subfamily V, member 2
5.479	Hs.524250	GABARAPL1	GABA(A) receptor-associated protein like 1
5.475	Hs.11638	ACSL5	acyl-CoA synthetase long-chain family member 5
5.450	Hs.6790	DNAJB9	DnaJ (Hsp40) homolog, subfamily B, member 9
5.446	Hs.239370	GPSM1	G-protein signaling modulator 1
5.445	Hs.234642	AQP3	aquaporin 3 (Gill blood group)
5.443	Hs.482439	OCLN	occludin
5.433	Hs.213541	ATXN7L3B	ataxin 7-like 3B
5.433	Hs.354645	SYNE3	spectrin repeat containing, nuclear envelope family member 3
5.423	Hs.491234	RIT1	Ras-like without CAAX 1
5.348	Hs.555902	ASAP2	ArfGAP with SH3 domain, ankyrin repeat and PH domain 2
5.342	Hs.227656	XPR1	xenotropic and polytropic retrovirus receptor 1
5.310	Hs.23439	C4orf32	chromosome 4 open reading frame 32
5.299	Hs.444947	TRIB1	tribbles homolog 1 (Drosophila)
5.259	Hs.13303	TRAPPC6B	trafficking protein particle complex 6B
5.229	Hs.270543	GNB4	guanine nucleotide binding protein (G protein), beta polypeptide 4
5.228	Hs.133982	ERN1	endoplasmic reticulum to nucleus signaling 1
5.227	Hs.530272	MSANTD3	Myb/SANT-like DNA-binding domain containing 3
5.223	Hs.497492	MDM4	Mdm4 p53 binding protein homolog (mouse)
5.218	Hs.479911	MED18	mediator complex subunit 18
5.208	Hs.508234	KLF5	Kruppel-like factor 5 (intestinal)
5.187	Hs.29344	TICAM1	toll-like receptor adaptor molecule 1
5.149	Hs.7879	IFRD1	interferon-related developmental regulator 1
5.096	Hs.86368	CLGN	calmegin
5.034	Hs.172445	PPFIBP1	PTPRF interacting protein, binding protein 1 (liprin beta 1)
4.989	Hs.437040	PTPN21	protein tyrosine phosphatase, non-receptor type 21
4.960	Hs.429666	CEBPG	CCAAT/enhancer binding protein (C/EBP), gamma
4.956	Hs.43803	LAIR2	leukocyte-associated immunoglobulin-like receptor 2
4.954	Hs.287971	SGTB	small glutamine-rich tetratricopeptide repeat (TPR)-containing, beta
4.911	Hs.513457	IL4R	interleukin 4 receptor
4.896	Hs.65758	ITPR3	inositol 1,4,5-trisphosphate receptor, type 3
4.889	Hs.115263	EREG	epiregulin
4.871	Hs.50732	PRKAB2	protein kinase, AMP-activated, beta 2 non-catalytic subunit
4.841	Hs.162963	ANTXR2	anthrax toxin receptor 2
4.824	Hs.484885	PHLDA1	pleckstrin homology-like domain, family A, member 1
4.803	Hs.522632	TIMP1	TIMP metallopeptidase inhibitor 1
4.800	Hs.203691	DCBLD2	discoidin, CUB and LCCL domain containing 2
4.782	Hs.530443	C11orf96	chromosome 11 open reading frame 96
4.773	Hs.438824	PLEKHO1	pleckstrin homology domain containing, family O member 1
4.771	Hs.514242	PLEKHM1	pleckstrin homology domain containing, family M (with RUN domain) member 1
4.770	Hs.135997	PCYT1A	phosphate cytidylyltransferase 1, choline, alpha
4.754	Hs.468099	YIPF4	Yip1 domain family, member 4
4.747	Hs.8867	CYR61	cysteine-rich, angiogenic inducer, 61
4.746	Hs.101150	PPP1R18	protein phosphatase 1, regulatory subunit 18
4.742	Hs.512714	WNT7B	wingless-type MMTV integration site family, member 7B
4.712	Hs.532632	ATXN3	ataxin 3
4.711	Hs.463375	ZNF652	zinc finger protein 652
4.691	Hs.377028	LYPD3	LY6/PLAUR domain containing 3
4.681	Hs.518805	HMGA1	high mobility group AT-hook 1
4.675	Hs.61635	STEAP1	six transmembrane epithelial antigen of the prostate 1
4.639	Hs.32309	INPP1	inositol polyphosphate-1-phosphatase
4.633	Hs.523009	SPOCK2	sparc/osteonectin, cwcv and kazal-like domains proteoglycan (testican) 2
4.605	Hs.368325	SUPT3H	suppressor of Ty 3 homolog (S. cerevisiae)
4.602	Hs.1027	RRAD	Ras-related associated with diabetes
4.600	Hs.332706	OPTN	optineurin
4.597	Hs.93564	HOMER2	homer homolog 2 (Drosophila)
4.586	Hs.7972	RUFY3	RUN and FYVE domain containing 3
4.567	Hs.405028	MOCOS	molybdenum cofactor sulfurase
4.560	Hs.437943	PTPDC1	protein tyrosine phosphatase domain containing 1
4.554	Hs.355455	SOWAHC	sosondowah ankyrin repeat domain family member C
4.549	Hs.275243	S100A6	S100 calcium binding protein A6
4.545	Hs.512327	PHLDB3	pleckstrin homology-like domain, family B, member 3
4.542	Hs.4055	KLF6	Kruppel-like factor 6
4.527	Hs.252229	MAFG	v-maf musculoaponeurotic fibrosarcoma oncogene homolog G (avian)
4.517	Hs.356766	ZNFX1-AS1	ZNFX1 antisense RNA 1 (non-protein coding)
4.480	Hs.332422	ASPH	aspartate beta-hydroxylase
4.475	Hs.144502	PIP4K2C	phosphatidylinositol-5-phosphate 4-kinase, type II, gamma
4.448	Hs.517820	C3orf19	chromosome 3 open reading frame 19
4.446	Hs.315562	GCLM	glutamate-cysteine ligase, modifier subunit
4.442	Hs.525115	DDX10	DEAD (Asp-Glu-Ala-Asp) box polypeptide 10
4.439	Hs.441783	AHNAK2	AHNAK nucleoprotein 2
4.430	Hs.463439	SPAG9	sperm associated antigen 9
4.384	Hs.436429	PTPN3	protein tyrosine phosphatase, non-receptor type 3
4.378	Hs.8379	FAM110C	family with sequence similarity 110, member C
4.350	Hs.175437	EPB41	erythrocyte membrane protein band 4.1 (elliptocytosis 1, RH-linked)
4.331	Hs.524809	CLIP1	CAP-GLY domain containing linker protein 1
4.321	Hs.387367	CYP39A1	cytochrome P450, family 39, subfamily A, polypeptide 1
4.320	Hs.255935	BTG1	B-cell translocation gene 1, anti-proliferative
4.318	Hs.36958	BCAR3	breast cancer anti-estrogen resistance 3
4.315	Hs.183861	CHMP4C	charged multivesicular body protein 4C
4.311	Hs.170156	PLCH2	phospholipase C, eta 2
4.301	Hs.530101	FBLIM1	filamin binding LIM protein 1
4.298	Hs.448851	USP6	ubiquitin specific peptidase 6 (Tre-2 oncogene)
4.289	Hs.522771	NKAP	NFKB activating protein
4.281	Hs.171695	DUSP1	dual specificity phosphatase 1
4.270	Hs.527653	CD55	CD55 molecule, decay accelerating factor for complement (Cromer blood group)
4.260	Hs.19904	CTH	cystathionase (cystathionine gamma-lyase)
4.259	Hs.173840	ESAM	endothelial cell adhesion molecule
4.253	Hs.114286	CD9	CD9 molecule
4.227	Hs.516830	SRXN1	sulfiredoxin 1
4.216	Hs.460095	C16orf45	chromosome 16 open reading frame 45
4.181	Hs.110445	SBDS	Shwachman-Bodian-Diamond syndrome
4.171	Hs.100217	FMNL1	formin-like 1
4.160	Hs.467020	BBC3	BCL2 binding component 3
4.157	Hs.511251	SQRDL	sulfide quinone reductase-like (yeast)
4.152	Hs.415842	RBM18	RNA binding motif protein 18
4.146	Hs.464243	USP36	ubiquitin specific peptidase 36
4.132	Hs.27836	FNDC4	fibronectin type III domain containing 4
4.123	Hs.368921	COL16A1	collagen, type XVI, alpha 1
4.122	Hs.25362	ARL5B	ADP-ribosylation factor-like 5B
4.112	Hs.234434	HEY1	hairy/enhancer-of-split related with YRPW motif 1
4.111	Hs.460208	FAM102A	family with sequence similarity 102, member A
4.098	Hs.534521	TMEM54	transmembrane protein 54
4.089	Hs.518448	LAMP3	lysosomal-associated membrane protein 3
4.087	Hs.515018	GNA13	guanine nucleotide binding protein (G protein), alpha 13
4.081	Hs.435714	PAK1	p21 protein (Cdc42/Rac)-activated kinase 1
4.067	Hs.369632	ZNF320	zinc finger protein 320
4.052	Hs.269898	SERTAD1	SERTA domain containing 1
4.049	Hs.151220	PALLD	palladin, cytoskeletal associated protein
4.048	Hs.352341	HSPA13	heat shock protein 70kDa family, member 13
4.046	Hs.335393	CHIC2	cysteine-rich hydrophobic domain 2
4.041	Hs.136309	SH3GLB1	SH3-domain GRB2-like endophilin B1
4.036	Hs.438993	BCAT1	branched chain amino-acid transaminase 1, cytosolic
4.029	Hs.531176	SARS	seryl-tRNA synthetase
4.026	Hs.459265	ISG20	interferon stimulated exonuclease gene 20kDa
4.023	Hs.470316	ACVR1	activin A receptor, type I
4.022	Hs.233160	STC2	stanniocalcin 2
4.004	Hs.368733	RGS20	regulator of G-protein signaling 20
3.954	Hs.194710	GCNT3	glucosaminyl (N-acetyl) transferase 3, mucin type
3.947	Hs.178170	DUSP13	dual specificity phosphatase 13
3.943	Hs.501309	CIRBP	cold inducible RNA binding protein
3.936	Hs.484222	RTCA	RNA 3'-terminal phosphate cyclase
3.935	Hs.468410	EPAS1	endothelial PAS domain protein 1
3.934	Hs.434961	ATXN1	ataxin 1
3.932	Hs.390817	MYO15B	myosin XVB pseudogene
3.925	Hs.436847	CLCN2	chloride channel, voltage-sensitive 2
3.910	Hs.510833	TJP1	tight junction protein 1 (zona occludens 1)
3.894	Hs.445725	SKIL	SKI-like oncogene
3.887	Hs.494895	AKNA	AT-hook transcription factor
3.881	Hs.501629	IER2	immediate early response 2
3.880	Hs.381105	ZNF697	zinc finger protein 697
3.878	Hs.527524	WWC3	WWC family member 3
3.875	Hs.122927	CLIP4	CAP-GLY domain containing linker protein family, member 4
3.873	Hs.478125	INADL	InaD-like (Drosophila)
3.859	Hs.513578	ADCY7	adenylate cyclase 7
3.856	Hs.549682	CBLL1	Cbl proto-oncogene, E3 ubiquitin protein ligase-like 1
3.848	Hs.417004	S100A11	S100 calcium binding protein A11
3.842	Hs.34341	CD58	CD58 molecule
3.832	Hs.518198	CSTA	cystatin A (stefin A)
3.830	Hs.517106	CEBPB	CCAAT/enhancer binding protein (C/EBP), beta
3.828	Hs.155090	GNB5	guanine nucleotide binding protein (G protein), beta 5
3.828	Hs.301564	YRDC	yrdC domain containing (E. coli)
3.827	Hs.33476	MICAL1	microtubule associated monoxygenase, calponin and LIM domain containing 1
3.824	Hs.517610	MICALL1	MICAL-like 1
3.821	Hs.170849	CCDC122	coiled-coil domain containing 122
3.797	Hs.484950	HIST1H2AC	histone cluster 1, H2ac
3.781	Hs.170568	TATDN1	TatD DNase domain containing 1
3.780	Hs.31474	MAGI2-AS3	MAGI2 antisense RNA 3 (non-protein coding)
3.779	Hs.471492	EIF2C4	eukaryotic translation initiation factor 2C, 4
3.766	Hs.399891	CD109	CD109 molecule
3.745	Hs.98910	RFTN1	raftlin, lipid raft linker 1
3.732	Hs.374950	MT1X	metallothionein 1X
3.731	Hs.21177	C6orf228	chromosome 6 open reading frame 228
3.728	Hs.136235	LYSMD3	LysM, putative peptidoglycan-binding, domain containing 3
3.716	Hs.462529	TNFRSF25	tumor necrosis factor receptor superfamily, member 25
3.704	Hs.150580	EIF1	eukaryotic translation initiation factor 1
3.696	Hs.502769	SLC3A2	solute carrier family 3 (activators of dibasic and neutral amino acid transport), member 2
3.684	Hs.549577	C2orf49	chromosome 2 open reading frame 49
3.680	Hs.515634	ZNF264	zinc finger protein 264
3.679	Hs.478031	SLC33A1	solute carrier family 33 (acetyl-CoA transporter), member 1
3.675	Hs.2722	ITPKA	inositol-trisphosphate 3-kinase A
3.649	Hs.418241	MT2A	metallothionein 2A
3.649	Hs.532461	RRAGC	Ras-related GTP binding C
3.649	Hs.26899	C2CD2L	C2CD2-like
3.647	Hs.128803	LOC344887	NmrA-like family domain containing 1 pseudogene
3.642	Hs.418416	ZC3H8	zinc finger CCCH-type containing 8
3.621	Hs.483537	DNAJC18	DnaJ (Hsp40) homolog, subfamily C, member 18
3.617	Hs.464622	NAPG	N-ethylmaleimide-sensitive factor attachment protein, gamma
3.615	Hs.521168	GCC1	GRIP and coiled-coil domain containing 1
3.614	Hs.372914	NDRG1	N-myc downstream regulated 1
3.608	Hs.13885	MED10	mediator complex subunit 10
3.602	Hs.478868	KIAA0226	KIAA0226
3.593	Hs.404321	GARS	glycyl-tRNA synthetase
3.589	Hs.502004	RRAS2	related RAS viral (r-ras) oncogene homolog 2
3.580	Hs.2962	S100P	S100 calcium binding protein P
3.577	Hs.107845	CCDC93	coiled-coil domain containing 93
3.576	Hs.477692	SLC35G2	solute carrier family 35, member G2
3.568	Hs.511039	LOC100133091	uncharacterized LOC100133091
3.561	Hs.368433	TPD52	tumor protein D52
3.558	Hs.349656	SCARB2	scavenger receptor class B, member 2
3.557	Hs.380887	MRPS10	mitochondrial ribosomal protein S10
3.553	Hs.523012	DDIT4	DNA-damage-inducible transcript 4
3.551	Hs.283565	FOSL1	FOS-like antigen 1
3.533	Hs.508835	TEP1	telomerase-associated protein 1
3.530	Hs.522664	GNL3L	guanine nucleotide binding protein-like 3 (nucleolar)-like
3.529	Hs.217409	MORN4	MORN repeat containing 4
3.526	Hs.482573	WDR41	WD repeat domain 41
3.516	Hs.517617	MAFF	v-maf musculoaponeurotic fibrosarcoma oncogene homolog F (avian)
3.507	Hs.306425	IBTK	inhibitor of Bruton agammaglobulinemia tyrosine kinase
3.505	Hs.513633	GPR56	G protein-coupled receptor 56
3.505	Hs.6906	RALA	v-ral simian leukemia viral oncogene homolog A (ras related)
3.503	Hs.32148	VIMP	VCP-interacting membrane protein
3.502	Hs.473420	BTG3	BTG family, member 3
3.501	Hs.518346	SSR3	signal sequence receptor, gamma (translocon-associated protein gamma)
3.495	Hs.36102	MT1B	metallothionein 1B
3.491	Hs.171596	EPHA2	EPH receptor A2
3.489	Hs.162646	PPARG	peroxisome proliferator-activated receptor gamma
3.481	Hs.103755	RIPK2	receptor-interacting serine-threonine kinase 2
3.477	Hs.370024	SEC31A	SEC31 homolog A (S. cerevisiae)
3.471	Hs.109520	VPS36	vacuolar protein sorting 36 homolog (S. cerevisiae)
3.468	Hs.533770	SLC38A1	solute carrier family 38, member 1
3.462	Hs.466871	PLAUR	plasminogen activator, urokinase receptor
3.459	Hs.499000	DNAJC1	DnaJ (Hsp40) homolog, subfamily C, member 1
3.453	Hs.36959	ZFAND3	zinc finger, AN1-type domain 3
3.446	Hs.37044	PRPH	peripherin
3.437	Hs.284232	PLEKHG5	pleckstrin homology domain containing, family G (with RhoGef domain) member 5
3.435	Hs.478429	ATP11B	ATPase, class VI, type 11B
3.430	Hs.514819	AP2B1	adaptor-related protein complex 2, beta 1 subunit
3.421	Hs.529044	RAB22A	RAB22A, member RAS oncogene family
3.420	Hs.528581	DNLZ	DNL-type zinc finger
3.419	Hs.429434	GAB2	GRB2-associated binding protein 2
3.414	Hs.419	DLX2	distal-less homeobox 2
3.414	Hs.547549	GFPT1	glutamine--fructose-6-phosphate transaminase 1
3.414	Hs.556394	LMF1	lipase maturation factor 1
3.408	Hs.489132	BET1	blocked early in transport 1 homolog (S. cerevisiae)
3.402	Hs.40910	CPNE8	copine VIII
3.391	Hs.108408	APH1A	anterior pharynx defective 1 homolog A (C. elegans)
3.385	Hs.522357	C9orf91	chromosome 9 open reading frame 91
3.382	Hs.535762	SNHG8	small nucleolar RNA host gene 8 (non-protein coding)
3.381	Hs.546542	RAB43	RAB43, member RAS oncogene family
3.378	Hs.256067	PRKAA2	protein kinase, AMP-activated, alpha 2 catalytic subunit
3.377	Hs.57971	HES5	hairy and enhancer of split 5 (Drosophila)
3.376	Hs.460960	IDS	iduronate 2-sulfatase
3.366	Hs.480042	ANXA3	annexin A3
3.363	Hs.521178	CCDC136	coiled-coil domain containing 136
3.360	Hs.485449	GTPBP2	GTP binding protein 2
3.359	Hs.469002	STK32C	serine/threonine kinase 32C
3.344	Hs.220971	FOSL2	FOS-like antigen 2
3.333	Hs.471162	RAPH1	Ras association (RalGDS/AF-6) and pleckstrin homology domains 1
3.329	Hs.438462	MT1H	metallothionein 1H
3.328	Hs.519313	AFF4	AF4/FMR2 family, member 4
3.324	Hs.491745	TCEA1	transcription elongation factor A (SII), 1
3.316	Hs.467960	RAB10	RAB10, member RAS oncogene family
3.314	Hs.442344	IRS2	insulin receptor substrate 2
3.314	Hs.465295	LMAN1	lectin, mannose-binding, 1
3.309	Hs.547489	SYNRG	synergin, gamma
3.305	Hs.118394	DCAF10	DDB1 and CUL4 associated factor 10
3.301	Hs.533355	MPP6	membrane protein, palmitoylated 6 (MAGUK p55 subfamily member 6)
3.295	Hs.369056	SP100	SP100 nuclear antigen
3.294	Hs.8876	NAGS	N-acetylglutamate synthase
3.290	Hs.523252	ITPRIP	inositol 1,4,5-trisphosphate receptor interacting protein
3.287	Hs.97887	RCN1	reticulocalbin 1, EF-hand calcium binding domain
3.276	Hs.530988	ZMYM5	zinc finger, MYM-type 5
3.275	Hs.234573	USP32P2	ubiquitin specific peptidase 32 pseudogene 2
3.274	Hs.520898	CTSB	cathepsin B
3.268	Hs.500756	GOT1	glutamic-oxaloacetic transaminase 1, soluble (aspartate aminotransferase 1)
3.268	Hs.143674	RASGRP3	RAS guanyl releasing protein 3 (calcium and DAG-regulated)
3.265	Hs.533721	KIAA0284	KIAA0284
3.265	Hs.458273	MT1L	metallothionein 1L (gene/pseudogene)
3.263	Hs.22065	CDC42SE1	CDC42 small effector 1
3.259	Hs.532826	MCL1	myeloid cell leukemia sequence 1 (BCL2-related)
3.253	Hs.512457	LOC100133920	uncharacterized LOC100133920
3.252	Hs.507866	RGCC	regulator of cell cycle
3.251	Hs.468623	VRK2	vaccinia related kinase 2
3.249	Hs.469543	SESN2	sestrin 2
3.243	Hs.514500	FAM100B	family with sequence similarity 100, member B
3.243	Hs.469030	MTHFD2	methylenetetrahydrofolate dehydrogenase (NADP+ dependent) 2, methenyltetrahydrofolate cyclohydrolase
3.241	Hs.79334	NFIL3	nuclear factor, interleukin 3 regulated
3.238	Hs.12229	KLF11	Kruppel-like factor 11
3.234	Hs.522384	FBXO42	F-box protein 42
3.233	Hs.117545	PDE4D	phosphodiesterase 4D, cAMP-specific
3.233	Hs.254414	SRSF12	serine/arginine-rich splicing factor 12
3.223	Hs.436445	OSGIN2	oxidative stress induced growth inhibitor family member 2
3.222	Hs.3416	PLIN2	perilipin 2
3.222	Hs.21639	SPEG	SPEG complex locus
3.211	Hs.16229	STAMBPL1	STAM binding protein-like 1
3.210	Hs.440939	MT1A	metallothionein 1A
3.209	Hs.471514	RHBDD1	rhomboid domain containing 1
3.207	Hs.488293	EGFR	epidermal growth factor receptor
3.189	Hs.525232	LRP10	low density lipoprotein receptor-related protein 10
3.176	Hs.226117	H1F0	H1 histone family, member 0
3.166	Hs.510939	SLC12A6	solute carrier family 12 (potassium/chloride transporters), member 6
3.164	Hs.506784	SH2B3	SH2B adaptor protein 3
3.164	Hs.513501	ZNF48	zinc finger protein 48
3.162	Hs.257352	APOL6	apolipoprotein L, 6
3.162	Hs.110571	GADD45B	growth arrest and DNA-damage-inducible, beta
3.159	Hs.46523	ELK3	ELK3, ETS-domain protein (SRF accessory protein 2)
3.157	Hs.301804	SH3RF1	SH3 domain containing ring finger 1
3.157	Hs.355207	FAM150B	family with sequence similarity 150, member B
3.148	Hs.381300	C6orf1	chromosome 6 open reading frame 1
3.148	Hs.469287	LOC654342	lymphocyte-specific protein 1 pseudogene
3.145	Hs.274873	CARS	cysteinyl-tRNA synthetase
3.145	Hs.500340	TRIP4	thyroid hormone receptor interactor 4
3.143	Hs.475018	TCF20	transcription factor 20 (AR1)
3.142	Hs.433391	MT1G	metallothionein 1G
3.140	Hs.77274	PLAU	plasminogen activator, urokinase
3.139	Hs.472010	PRNP	prion protein
3.136	Hs.38516	FAM89A	family with sequence similarity 89, member A
3.132	Hs.300701	TUBB2B	tubulin, beta 2B class IIb
3.127	Hs.61389	C6orf52	chromosome 6 open reading frame 52
3.123	Hs.484324	ZNF354A	zinc finger protein 354A
3.122	Hs.500598	TBC1D12	TBC1 domain family, member 12
3.114	Hs.292575	ZNF37A	zinc finger protein 37A
3.113	Hs.26010	PFKP	phosphofructokinase, platelet
3.106	Hs.79358	TESK1	testis-specific kinase 1
3.106	Hs.446574	TMSB10/TMSB4X	thymosin beta 4, X-linked
3.105	Hs.192221	ELL2	elongation factor, RNA polymerase II, 2
3.104	Hs.223617	RHOF	ras homolog family member F (in filopodia)
3.104	Hs.486354	PKIB	protein kinase (cAMP-dependent, catalytic) inhibitor beta
3.103	Hs.66581	PDIA2	protein disulfide isomerase family A, member 2
3.100	Hs.205326	ARHGAP27	Rho GTPase activating protein 27
3.093	Hs.28780	ZNF449	zinc finger protein 449
3.091	Hs.162129	RASGRF2	Ras protein-specific guanine nucleotide-releasing factor 2
3.089	Hs.194554	VTI1A	vesicle transport through interaction with t-SNAREs homolog 1A (yeast)
3.077	Hs.96	PMAIP1	phorbol-12-myristate-13-acetate-induced protein 1
3.075	Hs.524425	CSRNP2	cysteine-serine-rich nuclear protein 2
3.070	Hs.293411	AP4S1	adaptor-related protein complex 4, sigma 1 subunit
3.066	Hs.439180	C19orf21	chromosome 19 open reading frame 21
3.064	Hs.133034	ZNF643	zinc finger protein 643
3.059	Hs.334	ARHGEF5	Rho guanine nucleotide exchange factor (GEF) 5
3.058	Hs.356076	XIAP	X-linked inhibitor of apoptosis
3.057	Hs.516311	LOC654433	uncharacterized LOC654433
3.055	Hs.3094	JOSD1	Josephin domain containing 1
3.055	Hs.474206	HIRA	HIR histone cell cycle regulation defective homolog A (S. cerevisiae)
3.049	Hs.109798	C6orf48	chromosome 6 open reading frame 48
3.046	Hs.519514	TRIM36	tripartite motif containing 36
3.046	Hs.496535	FAM199X	family with sequence similarity 199, X-linked
3.039	Hs.551713	MBP	myelin basic protein
3.034	Hs.441498	STAM	signal transducing adaptor molecule (SH3 domain and ITAM motif) 1
3.031	Hs.41045	UNC13D	unc-13 homolog D (C. elegans)
3.030	Hs.479747	BCAR1	breast cancer anti-estrogen resistance 1
3.028	Hs.107740	KLF2	Kruppel-like factor 2 (lung)
3.022	Hs.144949	RNF114	ring finger protein 114
3.011	Hs.549108	ABHD2	abhydrolase domain containing 2
3.009	Hs.75498	CCL20	chemokine (C-C motif) ligand 20
3.004	Hs.35804	HERC3	HECT and RLD domain containing E3 ubiquitin protein ligase 3
3.000	Hs.348883	FOXC1	forkhead box C1
2.996	Hs.529862	CSNK1A1	casein kinase 1, alpha 1
2.995	Hs.31819	PITHD1	PITH (C-terminal proteasome-interacting domain of thioredoxin-like) domain containing 1
2.991	Hs.500512	PCGF5	polycomb group ring finger 5
2.989	Hs.412836	LRRC8C	leucine rich repeat containing 8 family, member C
2.989	Hs.478150	PDCD10	programmed cell death 10
2.987	Hs.444195	MARVELD2	MARVEL domain containing 2
2.985	Hs.492516	PFDN2	prefoldin subunit 2
2.981	Hs.444569	VMP1	vacuole membrane protein 1
2.980	Hs.519904	RBM24	RNA binding motif protein 24
2.976	Hs.517553	RNF185	ring finger protein 185
2.970	Hs.17200	STAM2	signal transducing adaptor molecule (SH3 domain and ITAM motif) 2
2.970	Hs.436410	TBRG1	transforming growth factor beta regulator 1
2.968	Hs.459114	EFTUD1	elongation factor Tu GTP binding domain containing 1
2.968	Hs.499833	REEP3	receptor accessory protein 3
2.967	Hs.368934	C17orf76-AS1	C17orf76 antisense RNA 1 (non-protein coding)
2.965	Hs.351839	NFXL1	nuclear transcription factor, X-box binding-like 1
2.960	Hs.187459	ZDHHC14	zinc finger, DHHC-type containing 14
2.959	Hs.373741	HM13	histocompatibility (minor) 13
2.957	Hs.440961	CAST	calpastatin
2.952	Hs.535224	RBM34	RNA binding motif protein 34
2.952	Hs.193516	BCL10	B-cell CLL/lymphoma 10
2.952	Hs.433337	SMOX	spermine oxidase
2.951	Hs.792	TRIM23	tripartite motif containing 23
2.950	Hs.209431	TIPRL	TIP41, TOR signaling pathway regulator-like (S. cerevisiae)
2.948	Hs.19385	ABHD5	abhydrolase domain containing 5
2.942	Hs.534573	GOLGA6L5	golgin A6 family-like 5 (pseudogene)
2.939	Hs.241564	DAGLA	diacylglycerol lipase, alpha
2.938	Hs.444277	C6orf132	chromosome 6 open reading frame 132
2.937	Hs.557980	LPP	LIM domain containing preferred translocation partner in lipoma
2.936	Hs.479971	THAP6	THAP domain containing 6
2.933	Hs.534362	SRP19	signal recognition particle 19kDa
2.933	Hs.193491	TUBB6	tubulin, beta 6 class V
2.933	Hs.370422	VLDLR	very low density lipoprotein receptor
2.922	Hs.310591	SLC22A4	solute carrier family 22 (organic cation/ergothioneine transporter), member 4
2.919	Hs.307924	MSL3	male-specific lethal 3 homolog (Drosophila)
2.918	Hs.420024	CACUL1	CDK2-associated, cullin domain 1
2.912	Hs.482605	JMY	junction mediating and regulatory protein, p53 cofactor
2.911	Hs.159306	ABR	active BCR-related
2.908	Hs.479384	SEL1L3	sel-1 suppressor of lin-12-like 3 (C. elegans)
2.905	Hs.518731	UCHL1	ubiquitin carboxyl-terminal esterase L1 (ubiquitin thiolesterase)
2.903	Hs.201939	ATP6V0A2	ATPase, H+ transporting, lysosomal V0 subunit a2
2.899	Hs.44439	SOCS6	suppressor of cytokine signaling 6
2.893	Hs.35433	CDC42BPA	CDC42 binding protein kinase alpha (DMPK-like)
2.893	Hs.211700	FAM135A	family with sequence similarity 135, member A
2.889	Hs.43697	ETV5	ets variant 5
2.886	Hs.15396	MPZL3	myelin protein zero-like 3
2.883	Hs.490789	PTPRN2	protein tyrosine phosphatase, receptor type, N polypeptide 2
2.879	Hs.437922	MYCL1	v-myc myelocytomatosis viral oncogene homolog 1, lung carcinoma derived (avian)
2.878	Hs.252713	TRAPPC12	trafficking protein particle complex 12
2.878	Hs.446327	LOC494141	mitochondrial carrier triple repeat 1 pseudogene
2.878	Hs.520612	MAFK	v-maf musculoaponeurotic fibrosarcoma oncogene homolog K (avian)
2.877	Hs.518265	CDV3	CDV3 homolog (mouse)
2.874	Hs.98643	RAP2B	RAP2B, member of RAS oncogene family
2.860	Hs.23492	ZNF641	zinc finger protein 641
2.858	Hs.98259	SAMD4A	sterile alpha motif domain containing 4A
2.853	Hs.231295	PITPNC1	phosphatidylinositol transfer protein, cytoplasmic 1
2.851	Hs.298198	CMTM3	CKLF-like MARVEL transmembrane domain containing 3
2.851	Hs.417157	MIR22HG	MIR22 host gene (non-protein coding)
2.848	Hs.455323	AQP7	aquaporin 7
2.848	Hs.368255	KIAA0368	KIAA0368
2.845	Hs.534190	C9orf85	chromosome 9 open reading frame 85
2.839	Hs.469116	SLC9A1	solute carrier family 9, subfamily A (NHE1, cation proton antiporter 1), member 1
2.838	Hs.468261	RCAN3	RCAN family member 3
2.837	Hs.159066	C10orf118	chromosome 10 open reading frame 118
2.836	Hs.204619	TYW5	tRNA-yW synthesizing protein 5
2.836	Hs.520794	YKT6	YKT6 v-SNARE homolog (S. cerevisiae)
2.829	Hs.130316	DBN1	drebrin 1
2.826	Hs.410889	TANC2	tetratricopeptide repeat, ankyrin repeat and coiled-coil containing 2
2.825	Hs.515714	S100A16	S100 calcium binding protein A16
2.823	Hs.28896	CXorf23	chromosome X open reading frame 23
2.821	Hs.514713	GNAL	guanine nucleotide binding protein (G protein), alpha activating activity polypeptide, olfactory type
2.820	Hs.449628	NRBF2	nuclear receptor binding factor 2
2.819	Hs.123072	RAB3B	RAB3B, member RAS oncogene family
2.818	Hs.523718	SFN	stratifin
2.816	Hs.79741	MREG	melanoregulin
2.812	Hs.491440	PPP2CB	protein phosphatase 2, catalytic subunit, beta isozyme
2.807	Hs.101761	N4BP3	NEDD4 binding protein 3
2.805	Hs.515469	VASP	vasodilator-stimulated phosphoprotein
2.804	Hs.520310	LINC00222	long intergenic non-protein coding RNA 222
2.804	Hs.497626	PLXNA2	plexin A2
2.802	Hs.464184	SEC14L1	SEC14-like 1 (S. cerevisiae)
2.799	Hs.512897	CSNK1A1L	casein kinase 1, alpha 1-like
2.796	Hs.535791	FLJ32255	uncharacterized LOC643977
2.796	Hs.12144	KIAA1033	KIAA1033
2.795	Hs.192103	TRIM44	tripartite motif containing 44
2.791	Hs.357901	SOX4	SRY (sex determining region Y)-box 4
2.791	Hs.146393	HERPUD1	homocysteine-inducible, endoplasmic reticulum stress-inducible, ubiquitin-like domain member 1
2.791	Hs.380933	RPL22L1	ribosomal protein L22-like 1
2.788	Hs.435610	WAC	WW domain containing adaptor with coiled-coil
2.781	Hs.145575	UBL3	ubiquitin-like 3
2.778	Hs.75243	BRD2	bromodomain containing 2
2.778	Hs.374127	CDC16	cell division cycle 16 homolog (S. cerevisiae)
2.776	Hs.416216	DUSP12	dual specificity phosphatase 12
2.775	Hs.142003	PEAR1	platelet endothelial aggregation receptor 1
2.773	Hs.99528	RAB31	RAB31, member RAS oncogene family
2.773	Hs.42194	SPCS3	signal peptidase complex subunit 3 homolog (S. cerevisiae)
2.769	Hs.40510	SLC25A27	solute carrier family 25, member 27
2.766	Hs.17267	CCDC171	coiled-coil domain containing 171
2.766	Hs.56607	LAT2	linker for activation of T cells family, member 2
2.765	Hs.449601	LOC96610	BMS1 homolog, ribosome assembly protein (yeast) pseudogene
2.758	Hs.317593	TMCO3	transmembrane and coiled-coil domains 3
2.758	Hs.520710	KLHDC10	kelch domain containing 10
2.756	Hs.554950	AQP7P1	aquaporin 7 pseudogene 1
2.753	Hs.458485	ISG15	ISG15 ubiquitin-like modifier
2.752	Hs.469944	PLEKHB2	pleckstrin homology domain containing, family B (evectins) member 2
2.751	Hs.131683	CPEB3	cytoplasmic polyadenylation element binding protein 3
2.748	Hs.301756	MED8	mediator complex subunit 8
2.748	Hs.24309	OLAH	oleoyl-ACP hydrolase
2.743	Hs.204575	DOPEY2	dopey family member 2
2.741	Hs.375441	GOLGA8IP	golgin A8 family, member I, pseudogene
2.736	Hs.493639	C9orf72	chromosome 9 open reading frame 72
2.736	Hs.171844	PVR	poliovirus receptor
2.736	Hs.35096	ZBTB4	zinc finger and BTB domain containing 4
2.735	Hs.390395	ZFAND1	zinc finger, AN1-type domain 1
2.734	Hs.285887	UGT2B4	UDP glucuronosyltransferase 2 family, polypeptide B4
2.733	Hs.159428	BAX	BCL2-associated X protein
2.732	Hs.397978	ABHD3	abhydrolase domain containing 3
2.731	Hs.486357	SMPDL3A	sphingomyelin phosphodiesterase, acid-like 3A
2.725	Hs.258209	RAB3IP	RAB3A interacting protein (rabin3)
2.724	Hs.513430	CDR2	cerebellar degeneration-related protein 2, 62kDa
2.724	Hs.270655	SERINC2	serine incorporator 2
2.723	Hs.530940	BRAP	BRCA1 associated protein
2.722	Hs.524187	TULP3	tubby like protein 3
2.719	Hs.489608	ZNF26	zinc finger protein 26
2.716	Hs.132868	USP32	ubiquitin specific peptidase 32
2.712	Hs.504091	HINFP	histone H4 transcription factor
2.712	Hs.406096	ZFAND5	zinc finger, AN1-type domain 5
2.706	Hs.288798	MUS81	MUS81 endonuclease homolog (S. cerevisiae)
2.705	Hs.475663	RAB5A	RAB5A, member RAS oncogene family
2.702	Hs.1288	ACTA1	actin, alpha 1, skeletal muscle
2.701	Hs.151573	CRY1	cryptochrome 1 (photolyase-like)
2.701	Hs.132161	WDR45L	WDR45-like
2.700	Hs.414565	CLIC1	chloride intracellular channel 1
2.694	Hs.182982	GOLGA8A/GOLGA8B	golgin A8 family, member B
2.692	Hs.30965	SHC2	SHC (Src homology 2 domain containing) transforming protein 2
2.688	Hs.272168	SERINC3	serine incorporator 3
2.684	Hs.535515	LOC400590	uncharacterized LOC400590
2.681	Hs.145150	SP110	SP110 nuclear body protein
2.678	Hs.132966	MET	met proto-oncogene (hepatocyte growth factor receptor)
2.676	Hs.26612	PGM2L1	phosphoglucomutase 2-like 1
2.675	Hs.500159	HSD17B1	hydroxysteroid (17-beta) dehydrogenase 1
2.673	Hs.444451	ZAK	sterile alpha motif and leucine zipper containing kinase AZK
2.672	Hs.421597	VHL	von Hippel-Lindau tumor suppressor, E3 ubiquitin protein ligase
2.670	Hs.519246	C5orf22	chromosome 5 open reading frame 22
2.668	Hs.460499	ATXN2L	ataxin 2-like
2.668	Hs.520708	DFNA5	deafness, autosomal dominant 5
2.668	Hs.208093	KIAA1324L	KIAA1324-like
2.666	Hs.501928	MICAL2	microtubule associated monoxygenase, calponin and LIM domain containing 2
2.664	Hs.189329	SMURF1	SMAD specific E3 ubiquitin protein ligase 1
2.661	Hs.13014	ARFGAP3	ADP-ribosylation factor GTPase activating protein 3
2.659	Hs.23585	CAMSAP2	calmodulin regulated spectrin-associated protein family, member 2
2.653	Hs.459311	ZNF710	zinc finger protein 710
2.651	Hs.436121	CCDC112	coiled-coil domain containing 112
2.651	Hs.190090	LOC148189	uncharacterized LOC148189
2.648	Hs.10848	BMS1	BMS1 homolog, ribosome assembly protein (yeast)
2.647	Hs.406392	CRTC2	CREB regulated transcription coactivator 2
2.646	Hs.179986	FLOT1	flotillin 1
2.645	Hs.233950	SPINT1	serine peptidase inhibitor, Kunitz type 1
2.642	Hs.523004	PSAP	prosaposin
2.642	Hs.4866	SLC26A11	solute carrier family 26, member 11
2.640	Hs.515011	SMURF2	SMAD specific E3 ubiquitin protein ligase 2
2.638	Hs.503222	RAB6A	RAB6A, member RAS oncogene family
2.637	Hs.278945	ZCCHC4	zinc finger, CCHC domain containing 4
2.636	Hs.20107	KLC1	kinesin light chain 1
2.635	Hs.195464	FLNA	filamin A, alpha
2.635	Hs.518727	RBM47	RNA binding motif protein 47
2.631	Hs.82353	PROCR	protein C receptor, endothelial
2.625	Hs.49688	ABLIM3	actin binding LIM protein family, member 3
2.625	Hs.75599	SERPINC1	serpin peptidase inhibitor, clade C (antithrombin), member 1
2.621	Hs.31240	FAM27E3	family with sequence similarity 27, member E3
2.619	Hs.226483	DIAPH2	diaphanous homolog 2 (Drosophila)
2.618	Hs.533040	PDLIM7	PDZ and LIM domain 7 (enigma)
2.613	Hs.432674	LARS	leucyl-tRNA synthetase
2.612	Hs.279840	ZNF222	zinc finger protein 222
2.611	Hs.471576	SP140	SP140 nuclear body protein
2.610	Hs.503438	ANKRD42	ankyrin repeat domain 42
2.609	Hs.440534	TMX3	thioredoxin-related transmembrane protein 3
2.608	Hs.514179	FOPNL	FGFR1OP N-terminal like
2.606	Hs.153026	SWAP70	SWAP switching B-cell complex 70kDa subunit
2.602	Hs.546268	MYO9A	myosin IXA
2.599	Hs.524969	UFM1	ubiquitin-fold modifier 1
2.597	Hs.513870	ATP2A3	ATPase, Ca++ transporting, ubiquitous
2.596	Hs.298885	ACOT9	acyl-CoA thioesterase 9
2.596	Hs.438862	EPS8L1	EPS8-like 1
2.596	Hs.471779	LRRFIP1	leucine rich repeat (in FLII) interacting protein 1
2.595	Hs.445351	LGALS1	lectin, galactoside-binding, soluble, 1
2.595	Hs.506985	WSB2	WD repeat and SOCS box containing 2
2.594	Hs.200250	CREM	cAMP responsive element modulator
2.594	Hs.467696	HPCAL1	hippocalcin-like 1
2.593	Hs.31082	TMEM33	transmembrane protein 33
2.592	Hs.233398	BBS5	Bardet-Biedl syndrome 5
2.591	Hs.373801	ARL6	ADP-ribosylation factor-like 6
2.590	Hs.406557	CLK4	CDC-like kinase 4
2.588	Hs.288715	CEP290	centrosomal protein 290kDa
2.587	Hs.445817	C4orf29	chromosome 4 open reading frame 29
2.586	Hs.517544	DUSP18	dual specificity phosphatase 18
2.584	Hs.478682	CCDC50	coiled-coil domain containing 50
2.580	Hs.482562	F2R	coagulation factor II (thrombin) receptor
2.580	Hs.308710	JHDM1D	jumonji C domain containing histone demethylase 1 homolog D (S. cerevisiae)
2.578	Hs.467084	EIF4G3	eukaryotic translation initiation factor 4 gamma, 3
2.576	Hs.129268	ZNF319	zinc finger protein 319
2.575	Hs.14070	CCNJL	cyclin J-like
2.575	Hs.260720	DNAJC12	DnaJ (Hsp40) homolog, subfamily C, member 12
2.574	Hs.436062	GBE1	glucan (1,4-alpha-), branching enzyme 1
2.572	Hs.162996	DYM	dymeclin
2.570	Hs.358997	TTL	tubulin tyrosine ligase
2.570	Hs.472054	FERMT1	fermitin family member 1
2.568	Hs.516632	DNAJC10	DnaJ (Hsp40) homolog, subfamily C, member 10
2.565	Hs.138499	IRAK4	interleukin-1 receptor-associated kinase 4
2.564	Hs.3053	ZBTB6	zinc finger and BTB domain containing 6
2.562	Hs.1706	IRF9	interferon regulatory factor 9
2.558	Hs.530597	ACBD5	acyl-CoA binding domain containing 5
2.554	Hs.29169	HSPBAP1	HSPB (heat shock 27kDa) associated protein 1
2.553	Hs.267632	TMF1	TATA element modulatory factor 1
2.550	Hs.522255	GKAP1	G kinase anchoring protein 1
2.550	Hs.497599	WARS	tryptophanyl-tRNA synthetase
2.549	Hs.38512	ZNF777	zinc finger protein 777
2.549	Hs.370365	HK1	hexokinase 1
2.547	Hs.474833	CSNK1E	casein kinase 1, epsilon
2.545	Hs.292057	RP9P	retinitis pigmentosa 9 pseudogene
2.543	Hs.136164	TSPYL2	TSPY-like 2
2.542	Hs.799	HBEGF	heparin-binding EGF-like growth factor
2.542	Hs.465061	SMAD2	SMAD family member 2
2.542	Hs.416707	ABCA4	ATP-binding cassette, sub-family A (ABC1), member 4
2.538	Hs.484500	PXDC1	PX domain containing 1
2.536	Hs.104320	GOLGA5	golgin A5
2.535	Hs.406074	PAWR	PRKC, apoptosis, WT1, regulator
2.534	Hs.271510	GSR	glutathione reductase
2.530	Hs.173524	KIAA0430	KIAA0430
2.530	Hs.154036	PHLDA2	pleckstrin homology-like domain, family A, member 2
2.529	Hs.370267	TNKS	tankyrase, TRF1-interacting ankyrin-related ADP-ribose polymerase
2.525	Hs.546479	ZBTB8A	zinc finger and BTB domain containing 8A
2.524	Hs.532634	IFI27	interferon, alpha-inducible protein 27
2.523	Hs.376617	MICALL2	MICAL-like 2
2.521	Hs.436518	RBPMS2	RNA binding protein with multiple splicing 2
2.521	Hs.450763	SRGAP1	SLIT-ROBO Rho GTPase activating protein 1
2.516	Hs.546918	FLJ43681	ribosomal protein L23a pseudogene
2.509	Hs.190544	PXK	PX domain containing serine/threonine kinase
2.504	Hs.484195	CREBRF	CREB3 regulatory factor
2.502	Hs.207776	AGA	aspartylglucosaminidase
2.502	Hs.438231	TFPI2	tissue factor pathway inhibitor 2
2.501	Hs.512815	AP3D1	adaptor-related protein complex 3, delta 1 subunit
2.501	Hs.154628	RSPH3	radial spoke 3 homolog (Chlamydomonas)
2.498	Hs.73739	HTR7	5-hydroxytryptamine (serotonin) receptor 7, adenylate cyclase-coupled
2.498	Hs.162241	UCHL3	ubiquitin carboxyl-terminal esterase L3 (ubiquitin thiolesterase)
2.496	Hs.534330	MT1E	metallothionein 1E
2.492	Hs.146274	NCR3LG1	natural killer cell cytotoxicity receptor 3 ligand 1
2.492	Hs.23248	SLC30A6	solute carrier family 30 (zinc transporter), member 6
2.487	Hs.405610	MBD1	methyl-CpG binding domain protein 1
2.486	Hs.458499	USP3	ubiquitin specific peptidase 3
2.483	Hs.527751	PWWP2B	PWWP domain containing 2B
2.481	Hs.555992	HSDL1	hydroxysteroid dehydrogenase like 1
2.478	Hs.189641	SEC24D	SEC24 family, member D (S. cerevisiae)
2.477	Hs.323308	SPRY4	sprouty homolog 4 (Drosophila)
2.476	Hs.475392	EMC3	ER membrane protein complex subunit 3
2.474	Hs.5476	SLC25A25	solute carrier family 25 (mitochondrial carrier; phosphate carrier), member 25
2.472	Hs.516543	AGPS	alkylglycerone phosphate synthase
2.463	Hs.99821	ADO	2-aminoethanethiol (cysteamine) dioxygenase
2.463	Hs.198161	JMJD7-PLA2G4B	JMJD7-PLA2G4B readthrough
2.463	Hs.3459	UBFD1	ubiquitin family domain containing 1
2.462	Hs.213289	LDLR	low density lipoprotein receptor
2.459	Hs.524815	HIP1R	huntingtin interacting protein 1 related
2.458	Hs.462316	TTC19	tetratricopeptide repeat domain 19
2.457	Hs.515032	MKNK2	MAP kinase interacting serine/threonine kinase 2
2.457	Hs.459715	FLYWCH1	FLYWCH-type zinc finger 1
2.454	Hs.393201	ACTR2	ARP2 actin-related protein 2 homolog (yeast)
2.454	Hs.458283	GLRX2	glutaredoxin 2
2.451	Hs.125715	MBNL2	muscleblind-like splicing regulator 2
2.447	Hs.114648	FAM24B	family with sequence similarity 24, member B
2.442	Hs.97627	DUS4L	dihydrouridine synthase 4-like (S. cerevisiae)
2.440	Hs.370771	CDKN1A	cyclin-dependent kinase inhibitor 1A (p21, Cip1)
2.438	Hs.469244	WASF2	WAS protein family, member 2
2.433	Hs.529571	RBP1	retinol binding protein 1, cellular
2.432	Hs.20516	HDAC4	histone deacetylase 4
2.431	Hs.297411	SAMD8	sterile alpha motif domain containing 8
2.429	Hs.509451	ACTR10	actin-related protein 10 homolog (S. cerevisiae)
2.427	Hs.556021	APOOL	apolipoprotein O-like
2.426	Hs.509017	CEP104	centrosomal protein 104kDa
2.426	Hs.72325	HINT3	histidine triad nucleotide binding protein 3
2.425	Hs.530712	PPP2R3C	protein phosphatase 2, regulatory subunit B'', gamma
2.424	Hs.306448	SLC41A2	solute carrier family 41, member 2
2.423	Hs.496487	ATF4	activating transcription factor 4 (tax-responsive enhancer element B67)
2.423	Hs.421095	FBXO30	F-box protein 30
2.422	Hs.429180	EIF2S2	eukaryotic translation initiation factor 2, subunit 2 beta, 38kDa
2.421	Hs.12082	EPB41L4A-AS1	EPB41L4A antisense RNA 1 (non-protein coding)
2.419	Hs.493361	CDC37L1	cell division cycle 37 homolog (S. cerevisiae)-like 1
2.418	Hs.18564	FAM133B	family with sequence similarity 133, member B
2.417	Hs.404706	FAM122B	family with sequence similarity 122B
2.416	Hs.546683	GLRX	glutaredoxin (thioltransferase)
2.415	Hs.481860	TARS	threonyl-tRNA synthetase
2.414	Hs.502659	RHOC	ras homolog family member C
2.413	Hs.441664	TSPAN7	tetraspanin 7
2.412	Hs.47061	ULK1	unc-51-like kinase 1 (C. elegans)
2.409	Hs.2785	KRT17	keratin 17
2.407	Hs.405755	DHDH	dihydrodiol dehydrogenase (dimeric)
2.407	Hs.445078	TLK2	tousled-like kinase 2
2.407	Hs.4998	TMOD3	tropomodulin 3 (ubiquitous)
2.405	Hs.167679	SH3BP2	SH3-domain binding protein 2
2.404	Hs.478916	ABCA11P	ATP-binding cassette, sub-family A (ABC1), member 11, pseudogene
2.402	Hs.534516	ZNF251	zinc finger protein 251
2.400	Hs.533122	TRA2B	transformer 2 beta homolog (Drosophila)
2.399	Hs.245390	LINC00346	long intergenic non-protein coding RNA 346
2.398	Hs.436973	ZNF516	zinc finger protein 516
2.396	Hs.398989	BEX2	brain expressed X-linked 2
2.392	Hs.405614	CTHRC1	collagen triple helix repeat containing 1
2.392	Hs.135646	ELF1	E74-like factor 1 (ets domain transcription factor)
2.390	Hs.524271	PHC2	polyhomeotic homolog 2 (Drosophila)
2.387	Hs.380282	DNAJB4	DnaJ (Hsp40) homolog, subfamily B, member 4
2.386	Hs.433512	ACTR3	ARP3 actin-related protein 3 homolog (yeast)
2.386	Hs.42644	GLRX3	glutaredoxin 3
2.386	Hs.140978	KRT80	keratin 80
2.385	Hs.368243	ABCC2	ATP-binding cassette, sub-family C (CFTR/MRP), member 2
2.385	Hs.409662	COL14A1	collagen, type XIV, alpha 1
2.385	Hs.478729	TMEM44	transmembrane protein 44
2.384	Hs.171426	NCOA7	nuclear receptor coactivator 7
2.384	Hs.320151	AGPAT2	1-acylglycerol-3-phosphate O-acyltransferase 2 (lysophosphatidic acid acyltransferase, beta)
2.383	Hs.471234	CCNYL1	cyclin Y-like 1
2.380	Hs.516788	ASB1	ankyrin repeat and SOCS box containing 1
2.380	Hs.498890	C16orf52	chromosome 16 open reading frame 52
2.376	Hs.546244	CHD2	chromodomain helicase DNA binding protein 2
2.376	Hs.184523	STK38L	serine/threonine kinase 38 like
2.375	Hs.250687	TRPC1	transient receptor potential cation channel, subfamily C, member 1
2.373	Hs.501511	LRRC8E	leucine rich repeat containing 8 family, member E
2.373	Hs.73793	VEGFA	vascular endothelial growth factor A
2.366	Hs.514489	WBP2	WW domain binding protein 2
2.365	Hs.380094	PLCD3	phospholipase C, delta 3
2.364	Hs.187946	SLC20A1	solute carrier family 20 (phosphate transporter), member 1
2.364	Hs.507162	VPS37B	vacuolar protein sorting 37 homolog B (S. cerevisiae)
2.362	Hs.370668	SESTD1	SEC14 and spectrin domains 1
2.361	Hs.5920	GNE	glucosamine (UDP-N-acetyl)-2-epimerase/N-acetylmannosamine kinase
2.358	Hs.472044	GPCPD1	glycerophosphocholine phosphodiesterase GDE1 homolog (S. cerevisiae)
2.357	Hs.403933	FBXO32	F-box protein 32
2.357	Hs.196102	RB1CC1	RB1-inducible coiled-coil 1
2.357	Hs.202023	RBM22	RNA binding motif protein 22
2.356	Hs.435001	KLF10	Kruppel-like factor 10
2.354	Hs.77318	PAFAH1B1	platelet-activating factor acetylhydrolase 1b, regulatory subunit 1 (45kDa)
2.354	Hs.356108	FAM174A	family with sequence similarity 174, member A
2.354	Hs.519304	PELO	pelota homolog (Drosophila)
2.352	Hs.134857	EFCAB2	EF-hand calcium binding domain 2
2.351	Hs.162902	KDM1B	lysine (K)-specific demethylase 1B
2.351	Hs.506655	PRDM4	PR domain containing 4
2.350	Hs.237642	KLKB1	kallikrein B, plasma (Fletcher factor) 1
2.348	Hs.443729	LOC285141	uncharacterized protein LOC285141
2.345	Hs.122055	C7orf31	chromosome 7 open reading frame 31
2.343	Hs.503251	PPME1	protein phosphatase methylesterase 1
2.342	Hs.481181	NEK1	NIMA (never in mitosis gene a)-related kinase 1
2.342	Hs.435775	C10orf47	chromosome 10 open reading frame 47
2.342	Hs.439440	INTS6	integrator complex subunit 6
2.340	Hs.525549	BTBD7	BTB (POZ) domain containing 7
2.340	Hs.471887	LOC728323	uncharacterized LOC728323
2.338	Hs.29724	PLEKHF2	pleckstrin homology domain containing, family F (with FYVE domain) member 2
2.338	Hs.85951	XPOT	exportin, tRNA (nuclear export receptor for tRNAs)
2.335	Hs.517033	TGM2	transglutaminase 2 (C polypeptide, protein-glutamine-gamma-glutamyltransferase)
2.333	Hs.524590	RAB21	RAB21, member RAS oncogene family
2.333	Hs.74576	GDI1	GDP dissociation inhibitor 1
2.333	Hs.546381	SAP30BP	SAP30 binding protein
2.330	Hs.381281	TOP1P2	topoisomerase (DNA) I pseudogene 2
2.329	Hs.460298	POLR3E	polymerase (RNA) III (DNA directed) polypeptide E (80kD)
2.329	Hs.529439	ZBTB41	zinc finger and BTB domain containing 41
2.326	Hs.514920	CALCOCO2	calcium binding and coiled-coil domain 2
2.325	Hs.34576	TAX1BP1	Tax1 (human T-cell leukemia virus type I) binding protein 1
2.324	Hs.9731	NFKBIB	nuclear factor of kappa light polypeptide gene enhancer in B-cells inhibitor, beta
2.323	Hs.7165	ZNF259	zinc finger protein 259
2.322	Hs.155827	GOLGA2	golgin A2
2.319	Hs.475896	PDCD6IP	programmed cell death 6 interacting protein
2.318	Hs.372265	RPF2	ribosome production factor 2 homolog (S. cerevisiae)
2.316	Hs.432562	ITSN2	intersectin 2
2.316	Hs.250072	SLC4A7	solute carrier family 4, sodium bicarbonate cotransporter, member 7
2.314	Hs.134060	FNBP1L	formin binding protein 1-like
2.314	Hs.59106	CGRRF1	cell growth regulator with ring finger domain 1
2.312	Hs.162032	HBP1	HMG-box transcription factor 1
2.312	Hs.547493	TLCD2	TLC domain containing 2
2.311	Hs.537263	LOC595101	smg-1 homolog, phosphatidylinositol 3-kinase-related kinase (C. elegans) pseudogene
2.310	Hs.339	P2RY2	purinergic receptor P2Y, G-protein coupled, 2
2.309	Hs.180178	LONRF1	LON peptidase N-terminal domain and ring finger 1
2.307	Hs.434213	C9orf89	chromosome 9 open reading frame 89
2.306	Hs.326730	COMT	catechol-O-methyltransferase
2.305	Hs.158870	FAM188A	family with sequence similarity 188, member A
2.302	Hs.210586	LACC1	laccase (multicopper oxidoreductase) domain containing 1
2.298	Hs.489033	ABCB1	ATP-binding cassette, sub-family B (MDR/TAP), member 1
2.298	Hs.184233	HSPA9	heat shock 70kDa protein 9 (mortalin)
2.296	Hs.516966	BCL2L1	BCL2-like 1
2.296	Hs.428147	CDC40	cell division cycle 40 homolog (S. cerevisiae)
2.296	Hs.519024	IGFN1	immunoglobulin-like and fibronectin type III domain containing 1
2.296	Hs.492121	SNX16	sorting nexin 16
2.294	Hs.528834	NUDT21	nudix (nucleoside diphosphate linked moiety X)-type motif 21
2.293	Hs.440553	ZNF473	zinc finger protein 473
2.291	Hs.412293	NCOA1	nuclear receptor coactivator 1
2.289	Hs.57973	CARD10	caspase recruitment domain family, member 10
2.289	Hs.175043	CNNM4	cyclin M4
2.288	Hs.116029	APOPT1	apoptogenic 1
2.288	Hs.406134	BPNT1	3'(2'), 5'-bisphosphate nucleotidase 1
2.287	Hs.370312	FNTA	farnesyltransferase, CAAX box, alpha
2.286	Hs.77100	GTF2E2	general transcription factor IIE, polypeptide 2, beta 34kDa
2.285	Hs.133183	LOC643837	uncharacterized LOC643837
2.282	Hs.450105	ELMOD2	ELMO/CED-12 domain containing 2
2.279	Hs.47668	C17orf48	chromosome 17 open reading frame 48
2.278	Hs.82933	TMEM167B	transmembrane protein 167B
2.275	Hs.437422	EPB41L1	erythrocyte membrane protein band 4.1-like 1
2.275	Hs.518773	UBE2D3	ubiquitin-conjugating enzyme E2D 3
2.274	Hs.514016	C17orf51	chromosome 17 open reading frame 51
2.272	Hs.178695	MAPK13	mitogen-activated protein kinase 13
2.272	Hs.459026	LOC100127983	uncharacterized LOC100127983
2.270	Hs.546235	ANXA2P1	annexin A2 pseudogene 1
2.270	Hs.363308	ORAI2	ORAI calcium release-activated calcium modulator 2
2.269	Hs.150837	TXNDC5	thioredoxin domain containing 5 (endoplasmic reticulum)
2.266	Hs.386684	AHI1	Abelson helper integration site 1
2.263	Hs.72071	KCTD9	potassium channel tetramerisation domain containing 9
2.262	Hs.516853	C20orf194	chromosome 20 open reading frame 194
2.260	Hs.178471	ZNF83	zinc finger protein 83
2.259	Hs.269127	FAM122C	family with sequence similarity 122C
2.258	Hs.368353	CNST	consortin, connexin sorting protein
2.258	Hs.59719	DHRS7	dehydrogenase/reductase (SDR family) member 7
2.258	Hs.87295	FAM18B1	family with sequence similarity 18, member B1
2.258	Hs.104672	FILIP1L	filamin A interacting protein 1-like
2.258	Hs.407709	KLHL24	kelch-like 24 (Drosophila)
2.257	Hs.498160	GPR137B	G protein-coupled receptor 137B
2.254	Hs.75798	C20orf111	chromosome 20 open reading frame 111
2.252	Hs.464912	RPRD1A	regulation of nuclear pre-mRNA domain containing 1A
2.247	Hs.153088	TAF1A	TATA box binding protein (TBP)-associated factor, RNA polymerase I, A, 48kDa
2.246	Hs.133977	DNAH14	dynein, axonemal, heavy chain 14
2.246	Hs.117825	PARP4	poly (ADP-ribose) polymerase family, member 4
2.246	Hs.44235	SPRYD7	SPRY domain containing 7
2.245	Hs.535054	DSTN	destrin (actin depolymerizing factor)
2.245	Hs.436426	LOC284454	uncharacterized LOC284454
2.244	Hs.143703	EHD4	EH-domain containing 4
2.244	Hs.55016	EPS8L2	EPS8-like 2
2.244	Hs.513984	FLII	flightless I homolog (Drosophila)
2.244	Hs.530053	RABGEF1	RAB guanine nucleotide exchange factor (GEF) 1
2.243	Hs.434053	FAM3C	family with sequence similarity 3, member C
2.242	Hs.396494	N4BP2	NEDD4 binding protein 2
2.240	Hs.493919	MPZL1	myelin protein zero-like 1
2.240	Hs.507025	MYNN	myoneurin
2.239	Hs.272630	ATP6V1D	ATPase, H+ transporting, lysosomal 34kDa, V1 subunit D
2.238	Hs.286131	DERL2	derlin 2
2.238	Hs.258563	FEZ2	fasciculation and elongation protein zeta 2 (zygin II)
2.237	Hs.110839	ZKSCAN5	zinc finger with KRAB and SCAN domains 5
2.234	Hs.492407	YWHAZ	tyrosine 3-monooxygenase/tryptophan 5-monooxygenase activation protein, zeta polypeptide
2.234	Hs.496255	PRKCZ	protein kinase C, zeta
2.232	Hs.50868	SLC22A18	solute carrier family 22, member 18
2.227	Hs.465224	NARS	asparaginyl-tRNA synthetase
2.226	Hs.46679	CUEDC1	CUE domain containing 1
2.226	Hs.115467	LYRM7	Lyrm7 homolog (mouse)
2.225	Hs.301819	ZNF146	zinc finger protein 146
2.224	Hs.335003	ANKRD11	ankyrin repeat domain 11
2.219	Hs.171825	BHLHE40	basic helix-loop-helix family, member e40
2.217	Hs.507125	WDR66	WD repeat domain 66
2.216	Hs.233495	PLEKHA8	pleckstrin homology domain containing, family A (phosphoinositide binding specific) member 8
2.212	Hs.517155	PMEPA1	prostate transmembrane protein, androgen induced 1
2.211	Hs.58471	SELK	selenoprotein K
2.210	Hs.555875	IDH3A	isocitrate dehydrogenase 3 (NAD+) alpha
2.210	Hs.469254	KRCC1	lysine-rich coiled-coil 1
2.210	Hs.514284	NFE2L1	nuclear factor (erythroid-derived 2)-like 1
2.210	Hs.533986	ZMYM6NB	ZMYM6 neighbor
2.209	Hs.437075	CREB5	cAMP responsive element binding protein 5
2.209	Hs.247362	DDAH2	dimethylarginine dimethylaminohydrolase 2
2.207	Hs.66915	CHCHD10	coiled-coil-helix-coiled-coil-helix domain containing 10
2.206	Hs.371794	ZNFX1	zinc finger, NFX1-type containing 1
2.205	Hs.499429	ZNF25	zinc finger protein 25
2.202	Hs.51891	HERC4	HECT and RLD domain containing E3 ubiquitin protein ligase 4
2.201	Hs.3945	SLMO2	slowmo homolog 2 (Drosophila)
2.199	Hs.371210	C1orf27	chromosome 1 open reading frame 27
2.199	Hs.156832	NPAS2	neuronal PAS domain protein 2
2.197	Hs.515249	ARRDC2	arrestin domain containing 2
2.195	Hs.301760	NCS1	neuronal calcium sensor 1
2.194	Hs.434247	C3orf52	chromosome 3 open reading frame 52
2.192	Hs.531603	GOLGA2P3Y	golgin A2 pseudogene 3, Y-linked
2.189	Hs.293560	AMZ2	archaelysin family metallopeptidase 2
2.187	Hs.445570	CD63	CD63 molecule
2.187	Hs.15114	RHOD	ras homolog family member D
2.186	Hs.21611	KIF3C	kinesin family member 3C
2.185	Hs.196983	SSFA2	sperm specific antigen 2
2.185	Hs.144130	SLC25A36	solute carrier family 25 (pyrimidine nucleotide carrier ), member 36
2.182	Hs.497674	LPGAT1	lysophosphatidylglycerol acyltransferase 1
2.179	Hs.21757	MIER1	mesoderm induction early response 1 homolog (Xenopus laevis)
2.177	Hs.479116	SH3TC1	SH3 domain and tetratricopeptide repeats 1
2.171	Hs.3496	LSM10	LSM10, U7 small nuclear RNA associated
2.168	Hs.554880	ICA1L	islet cell autoantigen 1,69kDa-like
2.168	Hs.460179	SMG1	smg-1 homolog, phosphatidylinositol 3-kinase-related kinase (C. elegans)
2.167	Hs.536926	ZC2HC1A	zinc finger, C2HC-type containing 1A
2.165	Hs.16184	RAD17	RAD17 homolog (S. pombe)
2.158	Hs.411847	MAPK6	mitogen-activated protein kinase 6
2.157	Hs.42645	SLC16A6	solute carrier family 16, member 6 (monocarboxylic acid transporter 7)
2.155	Hs.21145	GATAD1	GATA zinc finger domain containing 1
2.155	Hs.374588	RPL17	ribosomal protein L17
2.155	Hs.146854	ZNF583	zinc finger protein 583
2.146	Hs.546250	DYNC1I2	dynein, cytoplasmic 1, intermediate chain 2
2.145	Hs.170422	MCF2L	MCF.2 cell line derived transforming sequence-like
2.144	Hs.525247	ZFHX2	zinc finger homeobox 2
2.141	Hs.178715	PRDM11	PR domain containing 11
2.140	Hs.404220	ZNF568	zinc finger protein 568
2.135	Hs.274772	RSL24D1	ribosomal L24 domain containing 1
2.133	Hs.318526	PROSER1	proline and serine rich 1
2.133	Hs.224630	TMEM92	transmembrane protein 92
2.133	Hs.521456	TNFRSF10B	tumor necrosis factor receptor superfamily, member 10b
2.132	Hs.37288	NR1D2	nuclear receptor subfamily 1, group D, member 2
2.132	Hs.514132	SOCS7	suppressor of cytokine signaling 7
2.130	Hs.471096	ALS2	amyotrophic lateral sclerosis 2 (juvenile)
2.130	Hs.83722	EPS15	epidermal growth factor receptor pathway substrate 15
2.129	Hs.304362	PHF20L1	PHD finger protein 20-like 1
2.128	Hs.133397	ITGA6	integrin, alpha 6
2.126	Hs.466383	PLEKHF1	pleckstrin homology domain containing, family F (with FYVE domain) member 1
2.125	Hs.213264	YARS	tyrosyl-tRNA synthetase
2.122	Hs.502208	C11orf46	chromosome 11 open reading frame 46
2.122	Hs.435342	SLU7	SLU7 splicing factor homolog (S. cerevisiae)
2.120	Hs.405514	KANSL1	KAT8 regulatory NSL complex subunit 1
2.118	Hs.368960	NGLY1	N-glycanase 1
2.117	Hs.529006	C18orf8	chromosome 18 open reading frame 8
2.117	Hs.252387	CELSR1	cadherin, EGF LAG seven-pass G-type receptor 1 (flamingo homolog, Drosophila)
2.114	Hs.24998	CCDC130	coiled-coil domain containing 130
2.113	Hs.318773	CC2D1B	coiled-coil and C2 domain containing 1B
2.113	Hs.446357	FAM177A1	family with sequence similarity 177, member A1
2.111	Hs.513975	FLCN	folliculin
2.109	Hs.529400	IFNAR1	interferon (alpha, beta and omega) receptor 1
2.109	Hs.499145	YME1L1	YME1-like 1 (S. cerevisiae)
2.108	Hs.459759	CREBBP	CREB binding protein
2.105	Hs.364456	ANKRD20A11P	ankyrin repeat domain 20 family, member A11, pseudogene
2.104	Hs.533903	SLC30A7	solute carrier family 30 (zinc transporter), member 7
2.104	Hs.31856	USP42	ubiquitin specific peptidase 42
2.104	Hs.355581	ZBTB43	zinc finger and BTB domain containing 43
2.103	Hs.148845	C1orf50	chromosome 1 open reading frame 50
2.100	Hs.459211	AKAP13	A kinase (PRKA) anchor protein 13
2.099	Hs.506481	SCYL2	SCY1-like 2 (S. cerevisiae)
2.098	Hs.470887	GULP1	GULP, engulfment adaptor PTB domain containing 1
2.098	Hs.472838	STK4	serine/threonine kinase 4
2.093	Hs.205457	PRX	periaxin
2.092	Hs.516978	C20orf112	chromosome 20 open reading frame 112
2.091	Hs.444319	TPMT	thiopurine S-methyltransferase
2.090	Hs.444818	CGGBP1	CGG triplet repeat binding protein 1
2.088	Hs.462086	RPAIN	RPA interacting protein
2.087	Hs.448589	ANKRD1	ankyrin repeat domain 1 (cardiac muscle)
2.086	Hs.430551	IQGAP1	IQ motif containing GTPase activating protein 1
2.085	Hs.232296	CCDC126	coiled-coil domain containing 126
2.083	Hs.276925	GTPBP1	GTP binding protein 1
2.082	Hs.432706	ANKRD44	ankyrin repeat domain 44
2.074	Hs.553498	PIK3CA	phosphoinositide-3-kinase, catalytic, alpha polypeptide
2.072	Hs.326805	RP9	retinitis pigmentosa 9 (autosomal dominant)
2.066	Hs.152717	FAM65A	family with sequence similarity 65, member A
2.062	Hs.116486	C18orf25	chromosome 18 open reading frame 25
2.061	Hs.89771	GCKR	glucokinase (hexokinase 4) regulator
2.061	Hs.515415	ITPKC	inositol-trisphosphate 3-kinase C
2.054	Hs.529495	DYNC1LI1	dynein, cytoplasmic 1, light intermediate chain 1
2.053	Hs.434996	GIT2	G protein-coupled receptor kinase interacting ArfGAP 2
2.051	Hs.533260	PPP1R26	protein phosphatase 1, regulatory subunit 26
2.050	Hs.199763	SSH1	slingshot homolog 1 (Drosophila)
2.049	Hs.518464	PSMD2	proteasome (prosome, macropain) 26S subunit, non-ATPase, 2
2.045	Hs.380475	UVSSA	UV-stimulated scaffold protein A
2.043	Hs.104315	SHOC2	soc-2 suppressor of clear homolog (C. elegans)
2.037	Hs.83761	ZNF274	zinc finger protein 274
2.034	Hs.83734	STX4	syntaxin 4
2.027	Hs.20000	ERI1	exoribonuclease 1
B. Downregulated genes
Fold Change	ID	Symbol	Entrez Gene Name
-100.000	Hs.123232	EFCAB11	EF-hand calcium binding domain 11
-100.000	Hs.556063	GATS	GATS, stromal antigen 3 opposite strand
-100.000	Hs.532835	TIMM21	translocase of inner mitochondrial membrane 21 homolog (yeast)
-48.544	Hs.380135	FABP1	fatty acid binding protein 1, liver
-33.113	Hs.512937	CPB2	carboxypeptidase B2 (plasma)
-29.940	Hs.112023	C1orf216	chromosome 1 open reading frame 216
-29.499	Hs.445358	APOH	apolipoprotein H (beta-2-glycoprotein I)
-24.814	Hs.351593	FGA	fibrinogen alpha chain
-24.450	Hs.513711	HP	haptoglobin
-22.222	Hs.388715	LOC100507203	uncharacterized LOC100507203
-22.124	Hs.515122	TK1	thymidine kinase 1, soluble
-21.598	Hs.312485	CFI	complement factor I
-21.368	Hs.274448	PRR11	proline rich 11
-19.569	Hs.518808	AFP	alpha-fetoprotein
-19.305	Hs.425023	SPTLC3	serine palmitoyltransferase, long chain base subunit 3
-18.797	Hs.156346	TOP2A	topoisomerase (DNA) II alpha 170kDa
-18.416	Hs.378532	HBS1L	HBS1-like (S. cerevisiae)
-18.018	Hs.105618	MBNL3	muscleblind-like splicing regulator 3
-18.018	Hs.93002	UBE2C	ubiquitin-conjugating enzyme E2C
-17.606	Hs.186579	FAM111B	family with sequence similarity 111, member B
-17.452	Hs.497741	CENPF	centromere protein F, 350/400kDa (mitosin)
-16.779	Hs.427202	TTR	transthyretin
-16.340	Hs.514527	BIRC5	baculoviral IAP repeat containing 5
-16.155	Hs.512155	HPR	haptoglobin-related protein
-15.924	Hs.414407	NDC80	NDC80 kinetochore complex component homolog (S. cerevisiae)
-15.924	Hs.108106	UHRF1	ubiquitin-like with PHD and ring finger domains 1
-15.175	Hs.531668	CX3CL1	chemokine (C-X3-C motif) ligand 1
-15.152	Hs.435836	SLC26A8	solute carrier family 26, member 8
-15.060	Hs.76838	SERPINA7	serpin peptidase inhibitor, clade A (alpha-1 antiproteinase, antitrypsin), member 7
-14.327	Hs.19404	ASB9	ankyrin repeat and SOCS box containing 9
-14.327	Hs.546255	FGG	fibrinogen gamma chain
-14.306	Hs.226390	RRM2	ribonucleotide reductase M2
-14.184	Hs.325404	PAH	phenylalanine hydroxylase
-14.164	Hs.81892	KIAA0101	KIAA0101
-14.104	Hs.466804	PLA2G2A	phospholipase A2, group IIA (platelets, synovial fluid)
-14.006	Hs.119594	CIT	citron (rho-interacting, serine/threonine kinase 21)
-13.831	Hs.73625	CDC23	cell division cycle 23 homolog (S. cerevisiae)
-13.587	Hs.369762	TYMS	thymidylate synthetase
-13.587	Hs.135094	KIF18B	kinesin family member 18B
-13.514	Hs.434886	CDCA5	cell division cycle associated 5
-13.514	Hs.421956	SPC25	SPC25, NDC80 kinetochore complex component, homolog (S. cerevisiae)
-13.423	Hs.518267	TF	transferrin
-13.021	Hs.1594	CENPA	centromere protein A
-12.853	Hs.121028	ASPM	asp (abnormal spindle) homolog, microcephaly associated (Drosophila)
-12.821	Hs.40499	DKK1	dickkopf 1 homolog (Xenopus laevis)
-12.500	Hs.47558	ERCC6L	excision repair cross-complementing rodent repair deficiency, complementation group 6-like
-12.407	Hs.521286	RARRES2	retinoic acid receptor responder (tazarotene induced) 2
-12.225	Hs.444751	PDZK1	PDZ domain containing 1
-12.195	Hs.153704	NEK2	NIMA (never in mitosis gene a)-related kinase 2
-11.933	Hs.434953	HMGB2	high mobility group box 2
-11.891	Hs.93194	APOA1	apolipoprotein A-I
-11.862	Hs.444212	VSNL1	visinin-like 1
-11.751	Hs.198363	MCM10	minichromosome maintenance complex component 10
-11.710	Hs.99480	ESCO2	establishment of cohesion 1 homolog 2 (S. cerevisiae)
-11.468	Hs.72550	HMMR	hyaluronan-mediated motility receptor (RHAMM)
-11.468	Hs.80976	MKI67	antigen identified by monoclonal antibody Ki-67
-11.364	Hs.514033	SPAG5	sperm associated antigen 5
-11.274	Hs.470654	CDCA7	cell division cycle associated 7
-11.211	Hs.418167	ALB	albumin
-11.086	Hs.90756	KLB	klotho beta
-10.905	Hs.532635	SERPINA6	serpin peptidase inhibitor, clade A (alpha-1 antiproteinase, antitrypsin), member 6
-10.764	Hs.469649	BUB1	budding uninhibited by benzimidazoles 1 homolog (yeast)
-10.730	Hs.77695	DLGAP5	discs, large (Drosophila) homolog-associated protein 5
-10.684	Hs.44532	UBD	ubiquitin D
-10.627	Hs.347524	RMI2	RMI2, RecQ mediated genome instability 2, homolog (S. cerevisiae)
-10.593	Hs.1867	PGC	progastricsin (pepsinogen C)
-10.526	Hs.363137	TCP1	t-complex 1
-10.482	Hs.532799	BRIP1	BRCA1 interacting protein C-terminal helicase 1
-10.449	Hs.104741	PBK	PDZ binding kinase
-10.438	Hs.518892	ADH6	alcohol dehydrogenase 6 (class V)
-10.267	Hs.143811	ODAM	odontogenic, ameloblast asssociated
-10.204	Hs.194698	CCNB2	cyclin B2
-10.101	Hs.433180	GINS2	GINS complex subunit 2 (Psf2 homolog)
-10.030	Hs.195799	MTTP	microsomal triglyceride transfer protein
-10.000	Hs.300774	FGB	fibrinogen beta chain
-9.709	Hs.147492	PEG10	paternally expressed 10
-9.524	Hs.446077	SLC38A4	solute carrier family 38, member 4
-9.434	Hs.234545	NUF2	NUF2, NDC80 kinetochore complex component, homolog (S. cerevisiae)
-9.346	Hs.499704	PHYHIPL	phytanoyl-CoA 2-hydroxylase interacting protein-like
-9.259	Hs.523526	E2F8	E2F transcription factor 8
-9.174	Hs.73849	APOC3	apolipoprotein C-III
-9.091	Hs.927	MYBPH	myosin binding protein H
-8.929	Hs.399496	SLC13A5	solute carrier family 13 (sodium-dependent citrate transporter), member 5
-8.696	Hs.162143	ERP27	endoplasmic reticulum protein 27
-8.621	Hs.283398	KANK4	KN motif and ankyrin repeat domains 4
-8.547	Hs.23960	CCNB1	cyclin B1
-8.547	Hs.212838	A2M	alpha-2-macroglobulin
-8.475	Hs.515835	SULT2A1	sulfotransferase family, cytosolic, 2A, dehydroepiandrosterone (DHEA)-preferring, member 1
-8.475	Hs.531776	LGALS2	lectin, galactoside-binding, soluble, 2
-8.264	Hs.179565	MCM3	minichromosome maintenance complex component 3
-8.197	Hs.87417	CTSL2	cathepsin L2
-8.197	Hs.533185	MAD2L1	MAD2 mitotic arrest deficient-like 1 (yeast)
-8.065	Hs.112160	PIF1	PIF1 5'-to-3' DNA helicase homolog (S. cerevisiae)
-8.065	Hs.333175	PLA2G12B	phospholipase A2, group XIIB
-7.937	Hs.94107	GSTA2	glutathione S-transferase alpha 2
-7.874	Hs.19383	AGT	angiotensinogen (serpin peptidase inhibitor, clade A, member 8)
-7.874	Hs.62180	ANLN	anillin, actin binding protein
-7.874	Hs.553652	GSTA5	glutathione S-transferase alpha 5
-7.874	Hs.405467	NEIL3	nei endonuclease VIII-like 3 (E. coli)
-7.812	Hs.181855	CASC5	cancer susceptibility candidate 5
-7.812	Hs.533670	LGI1	leucine-rich, glioma inactivated 1
-7.692	Hs.75643	NFE2	nuclear factor (erythroid-derived 2), 45kDa
-7.692	Hs.104019	TACC3	transforming, acidic coiled-coil containing protein 3
-7.634	Hs.81131	GAMT	guanidinoacetate N-methyltransferase
-7.634	Hs.486489	ENPP3	ectonucleotide pyrophosphatase/phosphodiesterase 3
-7.576	Hs.483067	NREP	neuronal regeneration related protein homolog (rat)
-7.519	Hs.474217	CDC45	cell division cycle 45 homolog (S. cerevisiae)
-7.463	Hs.149168	TNFRSF19	tumor necrosis factor receptor superfamily, member 19
-7.463	Hs.131835	RHBG	Rh family, B glycoprotein (gene/pseudogene)
-7.407	Hs.111732	FCGBP	Fc fragment of IgG binding protein
-7.353	Hs.524571	CDCA8	cell division cycle associated 8
-7.353	Hs.473877	FAM3B	family with sequence similarity 3, member B
-7.299	Hs.444118	MCM6	minichromosome maintenance complex component 6
-7.246	Hs.8526	B3GNT1	UDP-GlcNAc:betaGal beta-1,3-N-acetylglucosaminyltransferase 1
-7.194	Hs.194333	E2F2	E2F transcription factor 2
-7.143	Hs.488189	H2AFV	H2A histone family, member V
-7.042	Hs.534293	SERPINA3	serpin peptidase inhibitor, clade A (alpha-1 antiproteinase, antitrypsin), member 3
-7.042	Hs.512677	SAA2-SAA4/SAA4	serum amyloid A4, constitutive
-6.993	Hs.333303	GJB1	gap junction protein, beta 1, 32kDa
-6.993	Hs.458573	PDGFRL	platelet-derived growth factor receptor-like
-6.849	Hs.348326	STMN3	stathmin-like 3
-6.849	Hs.500409	GLUD1	glutamate dehydrogenase 1
-6.849	Hs.26216	TMEM37	transmembrane protein 37
-6.803	Hs.368802	SP5	Sp5 transcription factor
-6.803	Hs.42586	GPAM	glycerol-3-phosphate acyltransferase, mitochondrial
-6.803	Hs.477481	MCM2	minichromosome maintenance complex component 2
-6.757	Hs.510334	SERPINA5	serpin peptidase inhibitor, clade A (alpha-1 antiproteinase, antitrypsin), member 5
-6.757	Hs.498248	EXO1	exonuclease 1
-6.757	Hs.483993	PALMD	palmdelphin
-6.667	Hs.36708	PAK6	p21 protein (Cdc42/Rac)-activated kinase 6
-6.667	Hs.147433	PCNA	proliferating cell nuclear antigen
-6.623	Hs.33366	CDCA2	cell division cycle associated 2
-6.623	Hs.555991	CHST9	carbohydrate (N-acetylgalactosamine 4-0) sulfotransferase 9
-6.623	Hs.208067	WDR72	WD repeat domain 72
-6.579	Hs.2795	LDHA	lactate dehydrogenase A
-6.579	Hs.165904	EPN3	epsin 3
-6.536	Hs.513987	SHMT1	serine hydroxymethyltransferase 1 (soluble)
-6.494	Hs.22654	SCN1A	sodium channel, voltage-gated, type I, alpha subunit
-6.452	Hs.656	CDC25C	cell division cycle 25 homolog C (S. pombe)
-6.410	Hs.486401	CENPW	centromere protein W
-6.410	Hs.495912	DMD	dystrophin
-6.410	Hs.308045	NCAPH	non-SMC condensin I complex, subunit H
-6.369	Hs.323583	FAM198B	family with sequence similarity 198, member B
-6.369	Hs.76277	REEP6	receptor accessory protein 6
-6.369	Hs.14945	ACSL6	acyl-CoA synthetase long-chain family member 6
-6.329	Hs.532659	TUBB8	tubulin, beta 8 class VIII
-6.289	Hs.337588	LEAP2	liver expressed antimicrobial peptide 2
-6.250	Hs.250822	AURKA	aurora kinase A
-6.250	Hs.511093	NUSAP1	nucleolar and spindle associated protein 1
-6.250	Hs.78989	ADH5	alcohol dehydrogenase 5 (class III), chi polypeptide
-6.211	Hs.524216	CDCA3	cell division cycle associated 3
-6.173	Hs.8878	KIF11	kinesin family member 11
-6.173	Hs.505469	RACGAP1	Rac GTPase activating protein 1
-6.135	Hs.123253	SHCBP1	SHC SH2-domain binding protein 1
-6.135	Hs.482390	TGFBR3	transforming growth factor, beta receptor III
-6.098	Hs.511092	OIP5	Opa interacting protein 5
-6.098	Hs.77854	RGN	regucalcin (senescence marker protein-30)
-5.988	Hs.301052	KIF18A	kinesin family member 18A
-5.917	Hs.84113	CDKN3	cyclin-dependent kinase inhibitor 3
-5.917	Hs.534368	HIST1H2BN	histone cluster 1, H2bn
-5.917	Hs.517582	MCM5	minichromosome maintenance complex component 5
-5.917	Hs.523403	TNNI2	troponin I type 2 (skeletal, fast)
-5.882	Hs.173724	CKB	creatine kinase, brain
-5.882	Hs.433863	PEBP1	phosphatidylethanolamine binding protein 1
-5.848	Hs.111779	SPARC	secreted protein, acidic, cysteine-rich (osteonectin)
-5.814	Hs.5199	UBE2T	ubiquitin-conjugating enzyme E2T (putative)
-5.780	Hs.165859	ANTXR1	anthrax toxin receptor 1
-5.780	Hs.2704	GPX2	glutathione peroxidase 2 (gastrointestinal)
-5.780	Hs.512847	IGDCC3	immunoglobulin superfamily, DCC subclass, member 3
-5.747	Hs.270845	KIF23	kinesin family member 23
-5.747	Hs.524579	LYZ	lysozyme
-5.747	Hs.350848	SKIDA1	SKI/DACH domain containing 1
-5.747	Hs.244580	TPX2	TPX2, microtubule-associated, homolog (Xenopus laevis)
-5.714	Hs.442658	AURKB	aurora kinase B
-5.714	Hs.212088	EPHX2	epoxide hydrolase 2, cytoplasmic
-5.682	Hs.83758	CKS2	CDC28 protein kinase regulatory subunit 2
-5.650	Hs.385998	WDHD1	WD repeat and HMG-box DNA binding protein 1
-5.650	Hs.11782	C16orf89	chromosome 16 open reading frame 89
-5.650	Hs.405925	PSRC1	proline/serine-rich coiled-coil 1
-5.618	Hs.463759	CTNNBIP1	catenin, beta interacting protein 1
-5.618	Hs.527105	HNRPDL	heterogeneous nuclear ribonucleoprotein D-like
-5.618	Hs.145890	SERPINA11	serpin peptidase inhibitor, clade A (alpha-1 antiproteinase, antitrypsin), member 11
-5.587	Hs.526499	RPS15A	ribosomal protein S15a
-5.556	Hs.3104	KIF14	kinesin family member 14
-5.525	Hs.199695	TMEM97	transmembrane protein 97
-5.525	Hs.442378	CDO1	cysteine dioxygenase, type I
-5.525	Hs.491143	FGL1	fibrinogen-like 1
-5.525	Hs.368538	GLUD2	glutamate dehydrogenase 2
-5.525	Hs.125300	TRIM78P	tripartite motif containing 78, pseudogene
-5.495	Hs.5258	MAGED1	melanoma antigen family D, 1
-5.435	Hs.519839	C1orf115	chromosome 1 open reading frame 115
-5.405	Hs.124696	BDH2	3-hydroxybutyrate dehydrogenase, type 2
-5.405	Hs.17936	C15orf39	chromosome 15 open reading frame 39
-5.405	Hs.234896	GMNN	geminin, DNA replication inhibitor
-5.376	Hs.505924	HMGA2	high mobility group AT-hook 2
-5.348	Hs.414300	NEU4	sialidase 4
-5.348	Hs.75619	HYAL1	hyaluronoglucosaminidase 1
-5.348	Hs.119693	PCDHB5	protocadherin beta 5
-5.319	Hs.207459	ST6GAL1	ST6 beta-galactosamide alpha-2,6-sialyltranferase 1
-5.319	Hs.408960	KCNJ10	potassium inwardly-rectifying channel, subfamily J, member 10
-5.319	Hs.17908	ORC1	origin recognition complex, subunit 1
-5.319	Hs.148670	RHOBTB1	Rho-related BTB domain containing 1
-5.236	Hs.534468	APOM	apolipoprotein M
-5.208	Hs.14559	CEP55	centrosomal protein 55kDa
-5.181	Hs.350966	PTTG1	pituitary tumor-transforming 1
-5.181	Hs.169840	TTK	TTK protein kinase
-5.155	Hs.167584	SLC2A2	solute carrier family 2 (facilitated glucose transporter), member 2
-5.128	Hs.80756	BHMT	betaine--homocysteine S-methyltransferase
-5.128	Hs.503560	NAALAD2	N-acetylated alpha-linked acidic dipeptidase 2
-5.051	Hs.134726	SKA1	spindle and kinetochore associated complex subunit 1
-5.051	Hs.13308	SOWAHA	sosondowah ankyrin repeat domain family member A
-5.025	Hs.531561	EMP2	epithelial membrane protein 2
-5.000	Hs.511755	PTTG2	pituitary tumor-transforming 2
-5.000	Hs.69049	TTPA	tocopherol (alpha) transfer protein
-4.975	Hs.16003	RBBP4	retinoblastoma binding protein 4
-4.975	Hs.530904	CSRP2	cysteine and glycine-rich protein 2
-4.950	Hs.18844	PCSK9	proprotein convertase subtilisin/kexin type 9
-4.950	Hs.127648	SLCO4C1	solute carrier organic anion transporter family, member 4C1
-4.926	Hs.78888	DBI	diazepam binding inhibitor (GABA receptor modulator, acyl-CoA binding protein)
-4.902	Hs.68714	SRSF1	serine/arginine-rich splicing factor 1
-4.902	Hs.491060	ASH1L	ash1 (absent, small, or homeotic)-like (Drosophila)
-4.902	Hs.522590	EIF1AX	eukaryotic translation initiation factor 1A, X-linked
-4.902	Hs.209983	STMN1	stathmin 1
-4.878	Hs.122908	CDT1	chromatin licensing and DNA replication factor 1
-4.854	Hs.481307	CCDC111	coiled-coil domain containing 111
-4.854	Hs.438720	MCM7	minichromosome maintenance complex component 7
-4.831	Hs.4944	AIF1L	allograft inflammatory factor 1-like
-4.831	Hs.446354	TCEA3	transcription elongation factor A (SII), 3
-4.831	Hs.370555	C9orf86	chromosome 9 open reading frame 86
-4.831	Hs.136338	IL17RB	interleukin 17 receptor B
-4.808	Hs.339665	FAM72B	family with sequence similarity 72, member B
-4.808	Hs.528834	NUDT21	nudix (nucleoside diphosphate linked moiety X)-type motif 21
-4.808	Hs.445489	PLEKHB1	pleckstrin homology domain containing, family B (evectins) member 1
-4.785	Hs.371723	ALDH5A1	aldehyde dehydrogenase 5 family, member A1
-4.785	Hs.75285	ITIH2	inter-alpha-trypsin inhibitor heavy chain 2
-4.762	Hs.64016	PROS1	protein S (alpha)
-4.739	Hs.419240	SLC2A3	solute carrier family 2 (facilitated glucose transporter), member 3
-4.739	Hs.201667	AKR1D1	aldo-keto reductase family 1, member D1 (delta 4-3-ketosteroid-5-beta-reductase)
-4.739	Hs.480073	HNRNPD	heterogeneous nuclear ribonucleoprotein D (AU-rich element RNA binding protein 1, 37kDa)
-4.717	Hs.444028	CKAP2	cytoskeleton associated protein 2
-4.717	Hs.61268	PRADC1	protease-associated domain containing 1
-4.695	Hs.370510	CADM1	cell adhesion molecule 1
-4.673	Hs.514746	GATA6	GATA binding protein 6
-4.630	Hs.512603	DCDC2	doublecortin domain containing 2
-4.630	Hs.525709	TESC	tescalcin
-4.566	Hs.1197	HSPE1	heat shock 10kDa protein 1 (chaperonin 10)
-4.566	Hs.479808	IGFBP7	insulin-like growth factor binding protein 7
-4.566	Hs.275775	SEPP1	selenoprotein P, plasma, 1
-4.545	Hs.130714	C19orf77	chromosome 19 open reading frame 77
-4.545	Hs.554736	CP	ceruloplasmin (ferroxidase)
-4.525	Hs.441708	C15orf42	chromosome 15 open reading frame 42
-4.505	Hs.556467	C18orf1	chromosome 18 open reading frame 1
-4.505	Hs.446164	KLHL14	kelch-like 14 (Drosophila)
-4.484	Hs.359698	DDC	dopa decarboxylase (aromatic L-amino acid decarboxylase)
-4.484	Hs.429179	FAM43B	family with sequence similarity 43, member B
-4.484	Hs.121536	FAM54A	family with sequence similarity 54, member A
-4.484	Hs.287694	MIA2	melanoma inhibitory activity 2
-4.444	Hs.272499	DHRS2	dehydrogenase/reductase (SDR family) member 2
-4.444	Hs.5719	NCAPD2	non-SMC condensin I complex, subunit D2
-4.425	Hs.79018	CHAF1A	chromatin assembly factor 1, subunit A (p150)
-4.405	Hs.360033	GINS1	GINS complex subunit 1 (Psf1 homolog)
-4.367	Hs.76392	ALDH1A1	aldehyde dehydrogenase 1 family, member A1
-4.367	Hs.445098	DEPDC1	DEP domain containing 1
-4.367	Hs.494557	ZNF367	zinc finger protein 367
-4.348	Hs.132439	RELN	reelin
-4.348	Hs.294088	MND1	meiotic nuclear divisions 1 homolog (S. cerevisiae)
-4.348	Hs.468018	PPP1CB	protein phosphatase 1, catalytic subunit, beta isozyme
-4.329	Hs.518299	ECT2	epithelial cell transforming sequence 2 oncogene
-4.329	Hs.185677	NEDD4L	neural precursor cell expressed, developmentally down-regulated 4-like, E3 ubiquitin protein ligase
-4.329	Hs.441072	POLR2L	polymerase (RNA) II (DNA directed) polypeptide L, 7.6kDa
-4.329	Hs.532446	DNA2	DNA replication helicase 2 homolog (yeast)
-4.329	Hs.368587	PRLR	prolactin receptor
-4.310	Hs.172052	PLK4	polo-like kinase 4
-4.310	Hs.381225	SPC24	SPC24, NDC80 kinetochore complex component, homolog (S. cerevisiae)
-4.292	Hs.288959	ACSF2	acyl-CoA synthetase family member 2
-4.274	Hs.460184	MCM4	minichromosome maintenance complex component 4
-4.274	Hs.404810	TRIM50	tripartite motif containing 50
-4.255	Hs.368641	SCD	stearoyl-CoA desaturase (delta-9-desaturase)
-4.255	Hs.498727	DHCR24	24-dehydrocholesterol reductase
-4.237	Hs.239388	PAQR8	progestin and adipoQ receptor family member VIII
-4.237	Hs.533336	BAMBI	BMP and activin membrane-bound inhibitor homolog (Xenopus laevis)
-4.237	Hs.533357	HOXA4	homeobox A4
-4.237	Hs.184339	MELK	maternal embryonic leucine zipper kinase
-4.219	Hs.175613	CLSPN	claspin
-4.202	Hs.15277	SNRNP25	small nuclear ribonucleoprotein 25kDa (U11/U12)
-4.184	Hs.513484	QPRT	quinolinate phosphoribosyltransferase
-4.184	Hs.406788	RAB11FIP4	RAB11 family interacting protein 4 (class II)
-4.184	Hs.522895	RASSF4	Ras association (RalGDS/AF-6) domain family member 4
-4.184	Hs.502176	LGR4	leucine-rich repeat containing G protein-coupled receptor 4
-4.184	Hs.382683	LPPR1	lipid phosphate phosphatase-related protein type 1
-4.167	Hs.38044	ANAPC15	anaphase promoting complex subunit 15
-4.167	Hs.386791	PDE3A	phosphodiesterase 3A, cGMP-inhibited
-4.167	Hs.345818	WFIKKN1	WAP, follistatin/kazal, immunoglobulin, kunitz and netrin domain containing 1
-4.132	Hs.177446	CA5A	carbonic anhydrase VA, mitochondrial
-4.132	Hs.68879	BMP4	bone morphogenetic protein 4
-4.132	Hs.429608	REEP5	receptor accessory protein 5
-4.115	Hs.513343	ATF7IP2	activating transcription factor 7 interacting protein 2
-4.115	Hs.284153	FANCA	Fanconi anemia, complementation group A
-4.115	Hs.467733	GREB1	growth regulation by estrogen in breast cancer 1
-4.098	Hs.527980	DUT	deoxyuridine triphosphatase
-4.098	Hs.438289	HADH	hydroxyacyl-CoA dehydrogenase
-4.098	Hs.6278	DAK	dihydroxyacetone kinase 2 homolog (S. cerevisiae)
-4.098	Hs.499674	MBL2	mannose-binding lectin (protein C) 2, soluble
-4.098	Hs.73965	MFSD11	major facilitator superfamily domain containing 11
-4.065	Hs.140666	FBXO36	F-box protein 36
-4.065	Hs.487540	RPA3	replication protein A3, 14kDa
-4.049	Hs.493272	KANK1	KN motif and ankyrin repeat domains 1
-4.049	Hs.208912	CENPM	centromere protein M
-4.049	Hs.162795	HSD17B2	hydroxysteroid (17-beta) dehydrogenase 2
-4.049	Hs.386470	NMB	neuromedin B
-4.032	Hs.445885	KIAA1217	KIAA1217
-4.032	Hs.878	SORD	sorbitol dehydrogenase
-4.032	Hs.444338	C4orf21	chromosome 4 open reading frame 21
-4.032	Hs.386189	GTSE1	G-2 and S-phase expressed 1
-4.032	Hs.19193	LOC400043	uncharacterized LOC400043
-4.016	Hs.2303	EPO	erythropoietin
-3.984	Hs.477879	H2AFX	H2A histone family, member X
-3.984	Hs.476306	POC1A	POC1 centriolar protein homolog A (Chlamydomonas)
-3.984	Hs.524390	TUBA1B	tubulin, alpha 1b
-3.984	Hs.191334	UNG	uracil-DNA glycosylase
-3.953	Hs.143733	CCDC34	coiled-coil domain containing 34
-3.953	Hs.525198	STIL	SCL/TAL1 interrupting locus
-3.937	Hs.494738	IKBKAP	inhibitor of kappa light polypeptide gene enhancer in B-cells, kinase complex-associated protein
-3.937	Hs.1770	LIG1	ligase I, DNA, ATP-dependent
-3.922	Hs.516539	HNRNPA3	heterogeneous nuclear ribonucleoprotein A3
-3.922	Hs.121347	C10orf82	chromosome 10 open reading frame 82
-3.922	Hs.546271	PCBP2	poly(rC) binding protein 2
-3.906	Hs.77558	HMGN3	high mobility group nucleosomal binding domain 3
-3.906	Hs.296323	SGK1	serum/glucocorticoid regulated kinase 1
-3.891	Hs.522636	EBP	emopamil binding protein (sterol isomerase)
-3.891	Hs.300559	KNTC1	kinetochore associated 1
-3.891	Hs.463652	LOC645638	WDNM1-like pseudogene
-3.891	Hs.552801	RRP15	ribosomal RNA processing 15 homolog (S. cerevisiae)
-3.891	Hs.437846	SMO	smoothened, frizzled family receptor
-3.876	Hs.513126	FANCI	Fanconi anemia, complementation group I
-3.861	Hs.534491	C16orf59	chromosome 16 open reading frame 59
-3.861	Hs.304682	CST3	cystatin C
-3.861	Hs.471200	NRP2	neuropilin 2
-3.861	Hs.185674	ZNF331	zinc finger protein 331
-3.846	Hs.370040	MYCBP	c-myc binding protein
-3.846	Hs.319334	NASP	nuclear autoantigenic sperm protein (histone-binding)
-3.846	Hs.432548	FAM208B	family with sequence similarity 208, member B
-3.831	Hs.471873	DTYMK	deoxythymidylate kinase (thymidylate kinase)
-3.817	Hs.119882	CDK6	cyclin-dependent kinase 6
-3.817	Hs.410037	CTGF	connective tissue growth factor
-3.802	Hs.459927	PTMA	prothymosin, alpha
-3.802	Hs.372579	VASN	vasorin
-3.774	Hs.433615	TUBB4B	tubulin, beta 4B class IVb
-3.774	Hs.351612	ATP6V0E2	ATPase, H+ transporting V0 subunit e2
-3.774	Hs.436568	CD74	CD74 molecule, major histocompatibility complex, class II invariant chain
-3.774	Hs.532793	KPNB1	karyopherin (importin) beta 1
-3.774	Hs.310449	SLC23A1	solute carrier family 23 (nucleobase transporters), member 1
-3.759	Hs.11355	TMPO	thymopoietin
-3.759	Hs.413902	LCN15	lipocalin 15
-3.759	Hs.444292	MMS22L	MMS22-like, DNA repair protein
-3.759	Hs.405156	PPAP2B	phosphatidic acid phosphatase type 2B
-3.745	Hs.29383	CCDC74A/CCDC74B	coiled-coil domain containing 74B
-3.745	Hs.104925	ENC1	ectodermal-neural cortex 1 (with BTB-like domain)
-3.745	Hs.431550	MAP4K4	mitogen-activated protein kinase kinase kinase kinase 4
-3.745	Hs.525205	NDRG2	NDRG family member 2
-3.745	Hs.99886	C4BPB	complement component 4 binding protein, beta
-3.731	Hs.330663	PARPBP	PARP1 binding protein
-3.731	Hs.528902	ATAD5	ATPase family, AAA domain containing 5
-3.731	Hs.503134	DHCR7	7-dehydrocholesterol reductase
-3.731	Hs.1420	FGFR3	fibroblast growth factor receptor 3
-3.731	Hs.56876	PKI55	DKFZp434H1419
-3.731	Hs.546296	SECTM1	secreted and transmembrane 1
-3.717	Hs.76171	CEBPA	CCAAT/enhancer binding protein (C/EBP), alpha
-3.704	Hs.58559	RTKN2	rhotekin 2
-3.704	Hs.38260	USP18	ubiquitin specific peptidase 18
-3.704	Hs.1501	SDC2	syndecan 2
-3.690	Hs.356331	PPIA	peptidylprolyl isomerase A (cyclophilin A)
-3.690	Hs.524219	TPI1	triosephosphate isomerase 1
-3.690	Hs.194143	BRCA1	breast cancer 1, early onset
-3.690	Hs.240	KIF20B	kinesin family member 20B
-3.690	Hs.81874	MGST2	microsomal glutathione S-transferase 2
-3.690	Hs.408542	PKDCC	protein kinase domain containing, cytoplasmic homolog (mouse)
-3.676	Hs.508141	DIAPH3	diaphanous homolog 3 (Drosophila)
-3.676	Hs.459088	KIAA1199	KIAA1199
-3.663	Hs.334305	DGAT2	diacylglycerol O-acyltransferase 2
-3.663	Hs.283652	IDI1	isopentenyl-diphosphate delta isomerase 1
-3.650	Hs.121489	CST5	cystatin D
-3.636	Hs.159525	CGREF1	cell growth regulator with EF-hand domain 1
-3.623	Hs.1012	C4BPA	complement component 4 binding protein, alpha
-3.623	Hs.405958	CDC6	cell division cycle 6 homolog (S. cerevisiae)
-3.610	Hs.46423	HIST1H4A	histone cluster 1, H4a
-3.610	Hs.12056	ASGR1	asialoglycoprotein receptor 1
-3.610	Hs.135215	TMEM86B	transmembrane protein 86B
-3.597	Hs.34045	CDCA4	cell division cycle associated 4
-3.597	Hs.511899	EDN1	endothelin 1
-3.584	Hs.181163	HMGN2	high mobility group nucleosomal binding domain 2
-3.584	Hs.412117	ANXA6	annexin A6
-3.584	Hs.1376	HSD11B2	hydroxysteroid (11-beta) dehydrogenase 2
-3.571	Hs.437655	C1orf168	chromosome 1 open reading frame 168
-3.571	Hs.524947	CDC20	cell division cycle 20 homolog (S. cerevisiae)
-3.571	Hs.465413	CYB5A	cytochrome b5 type A (microsomal)
-3.571	Hs.131956	HIST1H1B	histone cluster 1, H1b
-3.559	Hs.143751	MMP11	matrix metallopeptidase 11 (stromelysin 3)
-3.546	Hs.524599	NAP1L1	nucleosome assembly protein 1-like 1
-3.546	Hs.1239	ANPEP	alanyl (membrane) aminopeptidase
-3.546	Hs.528368	CPN2	carboxypeptidase N, polypeptide 2
-3.546	Hs.272795	CYP2W1	cytochrome P450, family 2, subfamily W, polypeptide 1
-3.546	Hs.463483	MMD	monocyte to macrophage differentiation-associated
-3.546	Hs.105700	SFRP4	secreted frizzled-related protein 4
-3.534	Hs.274361	ASIC1	acid-sensing (proton-gated) ion channel 1
-3.534	Hs.512841	HS6ST1	heparan sulfate 6-O-sulfotransferase 1
-3.534	Hs.149133	LRRN4	leucine rich repeat neuronal 4
-3.534	Hs.461925	RPA1	replication protein A1, 70kDa
-3.534	Hs.442182	ABCC6	ATP-binding cassette, sub-family C (CFTR/MRP), member 6
-3.521	Hs.408385	PAQR9	progestin and adipoQ receptor family member IX
-3.509	Hs.13852	DNAJB4	DnaJ (Hsp40) homolog, subfamily B, member 4
-3.509	Hs.157527	TMEM121	transmembrane protein 121
-3.497	Hs.111632	LSM3	LSM3 homolog, U6 small nuclear RNA associated (S. cerevisiae)
-3.484	Hs.247744	CREB3L3	cAMP responsive element binding protein 3-like 3
-3.484	Hs.416375	E2F7	E2F transcription factor 7
-3.484	Hs.31442	RECQL4	RecQ protein-like 4
-3.484	Hs.232054	SLC47A1	solute carrier family 47, member 1
-3.472	Hs.144879	DUSP9	dual specificity phosphatase 9
-3.472	Hs.133089	DFFB	DNA fragmentation factor, 40kDa, beta polypeptide (caspase-activated DNase)
-3.472	Hs.422569	HMGN2P46	high mobility group nucleosomal binding domain 2 pseudogene 46
-3.472	Hs.528382	IFT81	intraflagellar transport 81 homolog (Chlamydomonas)
-3.460	Hs.409065	FEN1	flap structure-specific endonuclease 1
-3.460	Hs.483423	SLC44A3	solute carrier family 44, member 3
-3.460	Hs.517972	TRAIP	TRAF interacting protein
-3.448	Hs.24763	RANBP1	RAN binding protein 1
-3.448	Hs.14623	IFI30	interferon, gamma-inducible protein 30
-3.448	Hs.4930	LRP4	low density lipoprotein receptor-related protein 4
-3.448	Hs.7884	SLCO2B1	solute carrier organic anion transporter family, member 2B1
-3.436	Hs.128576	TTC39C	tetratricopeptide repeat domain 39C
-3.436	Hs.465337	PHLPP1	PH domain and leucine rich repeat protein phosphatase 1
-3.436	Hs.430299	PXMP2	peroxisomal membrane protein 2, 22kDa
-3.436	Hs.88523	SKA3	spindle and kinetochore associated complex subunit 3
-3.436	Hs.122583	UGT2A3	UDP glucuronosyltransferase 2 family, polypeptide A3
-3.425	Hs.535326	ASRGL1	asparaginase like 1
-3.425	Hs.24529	CHEK1	checkpoint kinase 1
-3.425	Hs.112058	SIVA1	SIVA1, apoptosis-inducing factor
-3.425	Hs.248160	SSTR1	somatostatin receptor 1
-3.413	Hs.532968	HJURP	Holliday junction recognition protein
-3.401	Hs.369520	SYTL2	synaptotagmin-like 2
-3.401	Hs.512235	ITPR2	inositol 1,4,5-trisphosphate receptor, type 2
-3.401	Hs.49760	ORC6	origin recognition complex, subunit 6
-3.401	Hs.31130	TM7SF2	transmembrane 7 superfamily member 2
-3.390	Hs.3447	TMEM98	transmembrane protein 98
-3.390	Hs.191582	HSBP1L1	heat shock factor binding protein 1-like 1
-3.390	Hs.5301	PRPF38A	PRP38 pre-mRNA processing factor 38 (yeast) domain containing A
-3.378	Hs.458905	LOC440288	uncharacterized LOC440288
-3.378	Hs.448753	SNHG10	small nucleolar RNA host gene 10 (non-protein coding)
-3.367	Hs.528572	SORBS3	sorbin and SH3 domain containing 3
-3.356	Hs.533245	DDX46	DEAD (Asp-Glu-Ala-Asp) box polypeptide 46
-3.356	Hs.446388	MIR210HG	MIR210 host gene (non-protein coding)
-3.344	Hs.433201	CDK2AP1	cyclin-dependent kinase 2 associated protein 1
-3.333	Hs.77783	PKMYT1	protein kinase, membrane associated tyrosine/threonine 1
-3.311	Hs.291196	ATP1B1	ATPase, Na+/K+ transporting, beta 1 polypeptide
-3.311	Hs.396783	SLC9A3R1	solute carrier family 9, subfamily A (NHE3, cation proton antiporter 3), member 3 regulator 1
-3.311	Hs.124574	TAS1R1	taste receptor, type 1, member 1
-3.311	Hs.76781	ABCD3	ATP-binding cassette, sub-family D (ALD), member 3
-3.300	Hs.120759	APOB	apolipoprotein B (including Ag(x) antigen)
-3.300	Hs.506759	ATP2A2	ATPase, Ca++ transporting, cardiac muscle, slow twitch 2
-3.300	Hs.525324	CDKN2C	cyclin-dependent kinase inhibitor 2C (p18, inhibits CDK4)
-3.300	Hs.201897	POLA2	polymerase (DNA directed), alpha 2, accessory subunit
-3.289	Hs.516664	EFNA1	ephrin-A1
-3.279	Hs.13366	SNRNP48	small nuclear ribonucleoprotein 48kDa (U11/U12)
-3.279	Hs.43812	STX10	syntaxin 10
-3.279	Hs.109752	C6orf108	chromosome 6 open reading frame 108
-3.279	Hs.465642	SEMA6B	sema domain, transmembrane domain (TM), and cytoplasmic domain, (semaphorin) 6B
-3.279	Hs.211602	SMC1A	structural maintenance of chromosomes 1A
-3.268	Hs.118620	SERPINA10	serpin peptidase inhibitor, clade A (alpha-1 antiproteinase, antitrypsin), member 10
-3.268	Hs.268728	TTYH1	tweety homolog 1 (Drosophila)
-3.257	Hs.501345	CTBP2	C-terminal binding protein 2
-3.257	Hs.315167	DSCC1	defective in sister chromatid cohesion 1 homolog (S. cerevisiae)
-3.257	Hs.229641	SUB1	SUB1 homolog (S. cerevisiae)
-3.257	Hs.88417	SUSD3	sushi domain containing 3
-3.247	Hs.476358	CACNA1D	calcium channel, voltage-dependent, L type, alpha 1D subunit
-3.247	Hs.509067	PDGFRB	platelet-derived growth factor receptor, beta polypeptide
-3.247	Hs.132760	TRAPPC4	trafficking protein particle complex 4
-3.247	Hs.166160	ACAA1	acetyl-CoA acyltransferase 1
-3.236	Hs.435126	SLC2A4RG	SLC2A4 regulator
-3.236	Hs.9235	NME4	NME/NM23 nucleoside diphosphate kinase 4
-3.226	Hs.188591	TMEM135	transmembrane protein 135
-3.226	Hs.533059	TUBB	tubulin, beta class I
-3.215	Hs.347991	NR2F2	nuclear receptor subfamily 2, group F, member 2
-3.215	Hs.248133	HIST1H1E	histone cluster 1, H1e
-3.215	Hs.495774	SCML2	sex comb on midleg-like 2 (Drosophila)
-3.205	Hs.316890	SNX5	sorting nexin 5
-3.195	Hs.1430	F11	coagulation factor XI
-3.195	Hs.37982	NEDD9	neural precursor cell expressed, developmentally down-regulated 9
-3.185	Hs.118400	FSCN1	fascin homolog 1, actin-bundling protein (Strongylocentrotus purpuratus)
-3.175	Hs.418668	ATP5D	ATP synthase, H+ transporting, mitochondrial F1 complex, delta subunit
-3.175	Hs.1048	KITLG	KIT ligand
-3.175	Hs.500645	ALDH18A1	aldehyde dehydrogenase 18 family, member A1
-3.175	Hs.529053	C3	complement component 3
-3.175	Hs.31564	FREM1	FRAS1 related extracellular matrix 1
-3.175	Hs.432453	MAP3K8	mitogen-activated protein kinase kinase kinase 8
-3.165	Hs.475963	CTDSPL	CTD (carboxy-terminal domain, RNA polymerase II, polypeptide A) small phosphatase-like
-3.165	Hs.113227	DAO	D-amino-acid oxidase
-3.165	Hs.503297	GDPD5	glycerophosphodiester phosphodiesterase domain containing 5
-3.165	Hs.500483	ACTA2	actin, alpha 2, smooth muscle, aorta
-3.155	Hs.502745	FADS2	fatty acid desaturase 2
-3.155	Hs.534331	NUDT1	nudix (nucleoside diphosphate linked moiety X)-type motif 1
-3.145	Hs.503546	FADS1	fatty acid desaturase 1
-3.145	Hs.508108	HNRNPA1L2	heterogeneous nuclear ribonucleoprotein A1-like 2
-3.145	Hs.72363	C14orf80	chromosome 14 open reading frame 80
-3.145	Hs.208388	FANCD2	Fanconi anemia, complementation group D2
-3.145	Hs.557998	SMAD9	SMAD family member 9
-3.145	Hs.441709	SMTNL2	smoothelin-like 2
-3.135	Hs.315568	C10orf114	chromosome 10 open reading frame 114
-3.135	Hs.517860	C3orf18	chromosome 3 open reading frame 18
-3.135	Hs.165950	FGFR4	fibroblast growth factor receptor 4
-3.135	Hs.9315	OLFML3	olfactomedin-like 3
-3.135	Hs.446336	PXN	paxillin
-3.135	Hs.449009	VWA1	von Willebrand factor A domain containing 1
-3.125	Hs.20084	RXRA	retinoid X receptor, alpha
-3.125	Hs.198003	SARDH	sarcosine dehydrogenase
-3.115	Hs.370703	CRYL1	crystallin, lambda 1
-3.115	Hs.90093	HSPA4	heat shock 70kDa protein 4
-3.106	Hs.516578	TFPI	tissue factor pathway inhibitor (lipoprotein-associated coagulation inhibitor)
-3.106	Hs.408067	HIST2H2AC	histone cluster 2, H2ac
-3.106	Hs.373763	HNRNPR	heterogeneous nuclear ribonucleoprotein R
-3.106	Hs.241517	POLQ	polymerase (DNA directed), theta
-3.106	Hs.369056	SP100	SP100 nuclear antigen
-3.096	Hs.165607	C11orf82	chromosome 11 open reading frame 82
-3.096	Hs.250899	HSBP1	heat shock factor binding protein 1
-3.096	Hs.555990	KAZALD1	Kazal-type serine peptidase inhibitor domain 1
-3.096	Hs.56729	LSP1	lymphocyte-specific protein 1
-3.096	Hs.44070	SFXN2	sideroflexin 2
-3.086	Hs.528644	FAM105A	family with sequence similarity 105, member A
-3.077	Hs.546261	HNRNPA1	heterogeneous nuclear ribonucleoprotein A1
-3.067	Hs.526594	OBSL1	obscurin-like 1
-3.067	Hs.426485	HPX	hemopexin
-3.067	Hs.291030	IQGAP2	IQ motif containing GTPase activating protein 2
-3.067	Hs.62946	LOC100506100	uncharacterized LOC100506100
-3.067	Hs.111377	P2RY8	purinergic receptor P2Y, G-protein coupled, 8
-3.067	Hs.523463	RPL27A	ribosomal protein L27a
-3.058	Hs.522356	ORM1	orosomucoid 1
-3.058	Hs.69771	CFB	complement factor B
-3.058	Hs.513141	IDH2	isocitrate dehydrogenase 2 (NADP+), mitochondrial
-3.049	Hs.439583	LDLRAD1	low density lipoprotein receptor class A domain containing 1
-3.049	Hs.444959	ACOX2	acyl-CoA oxidase 2, branched chain
-3.040	Hs.153850	CHTF18	CTF18, chromosome transmission fidelity factor 18 homolog (S. cerevisiae)
-3.040	Hs.446309	GSTA1	glutathione S-transferase alpha 1
-3.040	Hs.134999	HIST1H2AG	histone cluster 1, H2ag
-3.030	Hs.10862	AK4	adenylate kinase 4
-3.030	Hs.283749	ANG	angiogenin, ribonuclease, RNase A family, 5
-3.030	Hs.483454	CNN3	calponin 3, acidic
-3.030	Hs.533292	HIST1H3A	histone cluster 1, H3a
-3.021	Hs.534371	PIP5K1B	phosphatidylinositol-4-phosphate 5-kinase, type I, beta
-3.021	Hs.446685	ACOT2	acyl-CoA thioesterase 2
-3.003	Hs.89497	LMNB1	lamin B1
-3.003	Hs.58992	SMC4	structural maintenance of chromosomes 4
-2.994	Hs.291363	CHEK2	checkpoint kinase 2
-2.994	Hs.483873	GM2A	GM2 ganglioside activator
-2.985	Hs.532803	HN1	hematological and neurological expressed 1
-2.976	Hs.458355	C1S	complement component 1, s subcomponent
-2.976	Hs.8739	ELP2	elongation protein 2 homolog (S. cerevisiae)
-2.976	Hs.430324	FAM63A	family with sequence similarity 63, member A
-2.976	Hs.507290	KLHDC9	kelch domain containing 9
-2.976	Hs.229335	KREMEN1	kringle containing transmembrane protein 1
-2.976	Hs.520814	TNS3	tensin 3
-2.976	Hs.380159	TRMT5	tRNA methyltransferase 5 homolog (S. cerevisiae)
-2.967	Hs.93675	C10orf10	chromosome 10 open reading frame 10
-2.967	Hs.190520	LSM6	LSM6 homolog, U6 small nuclear RNA associated (S. cerevisiae)
-2.959	Hs.485557	GSTA4	glutathione S-transferase alpha 4
-2.959	Hs.553528	MTBP	Mdm2, transformed 3T3 cell double minute 2, p53 binding protein (mouse) binding protein, 104kDa
-2.950	Hs.518921	NPNT	nephronectin
-2.950	Hs.284800	CACNB4	calcium channel, voltage-dependent, beta 4 subunit
-2.950	Hs.435166	LBR	lamin B receptor
-2.950	Hs.518774	PAICS	phosphoribosylaminoimidazole carboxylase, phosphoribosylaminoimidazole succinocarboxamide synthetase
-2.941	Hs.280990	DEPDC7	DEP domain containing 7
-2.941	Hs.512810	DGAT1	diacylglycerol O-acyltransferase 1
-2.941	Hs.436912	KIFC1	kinesin family member C1
-2.933	Hs.20961	GPER	G protein-coupled estrogen receptor 1
-2.933	Hs.499205	IRX3	iroquois homeobox 3
-2.924	Hs.411081	FGD3	FYVE, RhoGEF and PH domain containing 3
-2.924	Hs.496666	SEPT6	septin 6
-2.924	Hs.511841	SLC25A10	solute carrier family 25 (mitochondrial carrier; dicarboxylate transporter), member 10
-2.915	Hs.467306	ISOC2	isochorismatase domain containing 2
-2.915	Hs.405873	ISYNA1	inositol-3-phosphate synthase 1
-2.915	Hs.139226	RFC2	replication factor C (activator 1) 2, 40kDa
-2.915	Hs.525557	SERPINA1	serpin peptidase inhibitor, clade A (alpha-1 antiproteinase, antitrypsin), member 1
-2.907	Hs.407860	NDUFC2	NADH dehydrogenase (ubiquinone) 1, subcomplex unknown, 2, 14.5kDa
-2.907	Hs.497039	LAMC1	laminin, gamma 1 (formerly LAMB2)
-2.907	Hs.282670	MAT1A	methionine adenosyltransferase I, alpha
-2.907	Hs.1219	ADH4	alcohol dehydrogenase 4 (class II), pi polypeptide
-2.899	Hs.502302	CAT	catalase
-2.899	Hs.443551	C1orf112	chromosome 1 open reading frame 112
-2.899	Hs.408629	KDELC1	KDEL (Lys-Asp-Glu-Leu) containing 1
-2.890	Hs.254042	DDX39B	DEAD (Asp-Glu-Ala-Asp) box polypeptide 39B
-2.890	Hs.156527	AXIN2	axin 2
-2.890	Hs.12106	MMAB	methylmalonic aciduria (cobalamin deficiency) cblB type
-2.882	Hs.22981	TPGS2	tubulin polyglutamylase complex subunit 2
-2.882	Hs.110915	IL22RA1	interleukin 22 receptor, alpha 1
-2.882	Hs.279929	TMED9	transmembrane emp24 protein transport domain containing 9
-2.882	Hs.204044	TNFRSF11A	tumor necrosis factor receptor superfamily, member 11a, NFKB activator
-2.865	Hs.132519	CCDC150	coiled-coil domain containing 150
-2.865	Hs.119192	H2AFZ	H2A histone family, member Z
-2.865	Hs.505652	COPZ1	coatomer protein complex, subunit zeta 1
-2.865	Hs.11170	RBM4	RNA binding motif protein 4
-2.865	Hs.473721	SLC2A1	solute carrier family 2 (facilitated glucose transporter), member 1
-2.865	Hs.497443	TMEM183A	transmembrane protein 183A
-2.857	Hs.75249	ARL6IP1	ADP-ribosylation factor-like 6 interacting protein 1
-2.857	Hs.483239	ALDH7A1	aldehyde dehydrogenase 7 family, member A1
-2.857	Hs.165186	PYCRL	pyrroline-5-carboxylate reductase-like
-2.857	Hs.193191	SSBP2	single-stranded DNA binding protein 2
-2.857	Hs.287659	STRBP	spermatid perinuclear RNA binding protein
-2.849	Hs.520506	FBXO5	F-box protein 5
-2.849	Hs.25674	MBD2	methyl-CpG binding domain protein 2
-2.849	Hs.406515	NQO1	NAD(P)H dehydrogenase, quinone 1
-2.849	Hs.26530	SDPR	serum deprivation response
-2.841	Hs.279413	POLD1	polymerase (DNA directed), delta 1, catalytic subunit
-2.841	Hs.461532	AGMAT	agmatine ureohydrolase (agmatinase)
-2.841	Hs.64746	CLIC3	chloride intracellular channel 3
-2.841	Hs.370292	DHX32	DEAH (Asp-Glu-Ala-His) box polypeptide 32
-2.833	Hs.546253	FDFT1	farnesyl-diphosphate farnesyltransferase 1
-2.833	Hs.196952	HLF	hepatic leukemia factor
-2.833	Hs.20315	IFIT1	interferon-induced protein with tetratricopeptide repeats 1
-2.833	Hs.532851	RNASEH2A	ribonuclease H2, subunit A
-2.833	Hs.182421	TNNC2	troponin C type 2 (fast)
-2.825	Hs.96055	E2F1	E2F transcription factor 1
-2.817	Hs.529591	LOC100128164	four and a half LIM domains 1 pseudogene
-2.817	Hs.1011	PROZ	protein Z, vitamin K-dependent plasma glycoprotein
-2.817	Hs.383396	RRM1	ribonucleotide reductase M1
-2.809	Hs.535456	LOC730183	uncharacterized LOC730183
-2.809	Hs.119983	MASP2	mannan-binding lectin serine peptidase 2
-2.809	Hs.225836	MTRF1L	mitochondrial translational release factor 1-like
-2.809	Hs.124027	SEPHS1	selenophosphate synthetase 1
-2.809	Hs.502773	ADI1	acireductone dioxygenase 1
-2.801	Hs.397891	PASK	PAS domain containing serine/threonine kinase
-2.793	Hs.514580	BAHCC1	BAH domain and coiled-coil containing 1
-2.793	Hs.440961	CAST	calpastatin
-2.793	Hs.351798	TBC1D8B	TBC1 domain family, member 8B (with GRAM domain)
-2.786	Hs.16059	CCDC56	coiled-coil domain containing 56
-2.786	Hs.461086	CDH1	cadherin 1, type 1, E-cadherin (epithelial)
-2.786	Hs.297304	GLT8D1	glycosyltransferase 8 domain containing 1
-2.786	Hs.466831	PAFAH1B3	platelet-activating factor acetylhydrolase 1b, catalytic subunit 3 (29kDa)
-2.786	Hs.405144	SRSF3	serine/arginine-rich splicing factor 3
-2.778	Hs.513871	CYB5D2	cytochrome b5 domain containing 2
-2.778	Hs.153479	ESPL1	extra spindle pole bodies homolog 1 (S. cerevisiae)
-2.778	Hs.111903	FCGRT	Fc fragment of IgG, receptor, transporter, alpha
-2.778	Hs.313	SPP1	secreted phosphoprotein 1
-2.770	Hs.123022	ADRA2C	adrenoceptor alpha 2C
-2.770	Hs.102	AMT	aminomethyltransferase
-2.770	Hs.192221	ELL2	elongation factor, RNA polymerase II, 2
-2.770	Hs.20575	GAS2L3	growth arrest-specific 2 like 3
-2.770	Hs.42151	HNMT	histamine N-methyltransferase
-2.762	Hs.18894	AP1M2	adaptor-related protein complex 1, mu 2 subunit
-2.762	Hs.391835	C8B	complement component 8, beta polypeptide
-2.762	Hs.438550	NCAPD3	non-SMC condensin II complex, subunit D3
-2.762	Hs.60772	OSGEPL1	O-sialoglycoprotein endopeptidase-like 1
-2.762	Hs.532768	SERPINF1	serpin peptidase inhibitor, clade F (alpha-2 antiplasmin, pigment epithelium derived factor), member 1
-2.755	Hs.436219	ALDH1B1	aldehyde dehydrogenase 1 family, member B1
-2.755	Hs.1634	CDC25A	cell division cycle 25 homolog A (S. pombe)
-2.755	Hs.111024	SLC25A1	solute carrier family 25 (mitochondrial carrier; citrate transporter), member 1
-2.747	Hs.437174	SLC6A12	solute carrier family 6 (neurotransmitter transporter, betaine/GABA), member 12
-2.747	Hs.521535	STAR	steroidogenic acute regulatory protein
-2.740	Hs.370834	ATAD2	ATPase family, AAA domain containing 2
-2.740	Hs.299002	FBL	fibrillarin
-2.740	Hs.348387	GSTM4	glutathione S-transferase mu 4
-2.740	Hs.34114	ATP1A2	ATPase, Na+/K+ transporting, alpha 2 polypeptide
-2.740	Hs.132237	DUSP19	dual specificity phosphatase 19
-2.740	Hs.60162	ISX	intestine-specific homeobox
-2.740	Hs.143774	LRRC45	leucine rich repeat containing 45
-2.740	Hs.276905	MASTL	microtubule associated serine/threonine kinase-like
-2.740	Hs.496222	RALGPS2	Ral GEF with PH domain and SH3 binding motif 2
-2.732	Hs.70327	CRIP1	cysteine-rich protein 1 (intestinal)
-2.732	Hs.348350	DHRS1	dehydrogenase/reductase (SDR family) member 1
-2.732	Hs.459896	IPPK	inositol 1,3,4,5,6-pentakisphosphate 2-kinase
-2.732	Hs.485195	SORT1	sortilin 1
-2.732	Hs.50308	UBE2K	ubiquitin-conjugating enzyme E2K
-2.725	Hs.515427	ATP1A3	ATPase, Na+/K+ transporting, alpha 3 polypeptide
-2.725	Hs.516978	C20orf112	chromosome 20 open reading frame 112
-2.725	Hs.244723	CCNE1	cyclin E1
-2.725	Hs.529623	LOC653375	RCC1-like G exchanging factor-like
-2.717	Hs.104624	AQP9	aquaporin 9
-2.717	Hs.528988	CA14	carbonic anhydrase XIV
-2.717	Hs.115660	DCLRE1B	DNA cross-link repair 1B
-2.717	Hs.180566	MALT1	mucosa associated lymphoid tissue lymphoma translocation gene 1
-2.717	Hs.23642	SAC3D1	SAC3 domain containing 1
-2.710	Hs.507227	BRI3BP	BRI3 binding protein
-2.703	Hs.499620	GEMIN4	gem (nuclear organelle) associated protein 4
-2.703	Hs.533573	CDC7	cell division cycle 7 homolog (S. cerevisiae)
-2.703	Hs.514330	EME1	essential meiotic endonuclease 1 homolog 1 (S. pombe)
-2.695	Hs.145729	KIRREL2	kin of IRRE like 2 (Drosophila)
-2.688	Hs.336768	ABAT	4-aminobutyrate aminotransferase
-2.681	Hs.458747	ANP32A	acidic (leucine-rich) nuclear phosphoprotein 32 family, member A
-2.681	Hs.436341	DONSON	downstream neighbor of SON
-2.681	Hs.531682	ALDH3A1	aldehyde dehydrogenase 3 family, member A1
-2.681	Hs.148641	CTSH	cathepsin H
-2.681	Hs.335918	FDPS	farnesyl diphosphate synthase
-2.681	Hs.415846	FTCD	formiminotransferase cyclodeaminase
-2.681	Hs.78619	GGH	gamma-glutamyl hydrolase (conjugase, folylpolygammaglutamyl hydrolase)
-2.681	Hs.530734	MRPL16	mitochondrial ribosomal protein L16
-2.674	Hs.126688	CHDH	choline dehydrogenase
-2.674	Hs.33962	SNRNP40	small nuclear ribonucleoprotein 40kDa (U5)
-2.667	Hs.512682	CEACAM1	carcinoembryonic antigen-related cell adhesion molecule 1 (biliary glycoprotein)
-2.667	Hs.411490	HNRNPU-AS1	HNRNPU antisense RNA 1 (non-protein coding)
-2.667	Hs.210891	TBC1D4	TBC1 domain family, member 4
-2.660	Hs.131342	CCL26	chemokine (C-C motif) ligand 26
-2.660	Hs.533212	LOC643401	uncharacterized LOC643401
-2.660	Hs.351474	PAQR4	progestin and adipoQ receptor family member IV
-2.660	Hs.19322	SAPCD2	suppressor APC domain containing 2
-2.660	Hs.356744	TMEM141	transmembrane protein 141
-2.653	Hs.143818	GEMIN6	gem (nuclear organelle) associated protein 6
-2.653	Hs.520967	MDH2	malate dehydrogenase 2, NAD (mitochondrial)
-2.653	Hs.44278	RAB17	RAB17, member RAS oncogene family
-2.646	Hs.54505	AQP6	aquaporin 6, kidney specific
-2.646	Hs.3903	CDC42EP4	CDC42 effector protein (Rho GTPase binding) 4
-2.639	Hs.75615	APOC2	apolipoprotein C-II
-2.639	Hs.148716	ST3GAL6	ST3 beta-galactoside alpha-2,3-sialyltransferase 6
-2.632	Hs.385913	ANP32E	acidic (leucine-rich) nuclear phosphoprotein 32 family, member E
-2.632	Hs.551527	DIDO1	death inducer-obliterator 1
-2.632	Hs.119023	SMC2	structural maintenance of chromosomes 2
-2.625	Hs.509008	G2E3	G2/M-phase specific E3 ubiquitin protein ligase
-2.618	Hs.534333	NDUFA2	NADH dehydrogenase (ubiquinone) 1 alpha subcomplex, 2, 8kDa
-2.618	Hs.283923	APOA5	apolipoprotein A-V
-2.618	Hs.515255	LSM4	LSM4 homolog, U6 small nuclear RNA associated (S. cerevisiae)
-2.618	Hs.475896	PDCD6IP	programmed cell death 6 interacting protein
-2.611	Hs.520259	OSBPL3	oxysterol binding protein-like 3
-2.611	Hs.159509	SERPINF2	serpin peptidase inhibitor, clade F (alpha-2 antiplasmin, pigment epithelium derived factor), member 2
-2.604	Hs.1247	APOA4	apolipoprotein A-IV
-2.604	Hs.469473	RPL31	ribosomal protein L31
-2.604	Hs.371282	TCF3	transcription factor 3 (E2A immunoglobulin enhancer binding factors E12/E47)
-2.597	Hs.187873	FAM19A4	family with sequence similarity 19 (chemokine (C-C motif)-like), member A4
-2.597	Hs.447492	PGAM1	phosphoglycerate mutase 1 (brain)
-2.591	Hs.75238	CHAF1B	chromatin assembly factor 1, subunit B (p60)
-2.591	Hs.500512	PCGF5	polycomb group ring finger 5
-2.591	Hs.441550	ABHD12	abhydrolase domain containing 12
-2.584	Hs.404088	HAUS8	HAUS augmin-like complex, subunit 8
-2.584	Hs.204773	WDR77	WD repeat domain 77
-2.577	Hs.164226	THBS1	thrombospondin 1
-2.577	Hs.17719	DANCR	differentiation antagonizing non-protein coding RNA
-2.577	Hs.406691	HIST1H2AJ	histone cluster 1, H2aj
-2.571	Hs.273621	CNP	2',3'-cyclic nucleotide 3' phosphodiesterase
-2.571	Hs.322852	GAS2L1	growth arrest-specific 2 like 1
-2.571	Hs.77741	KNG1	kininogen 1
-2.571	Hs.534339	PRIM1	primase, DNA, polypeptide 1 (49kDa)
-2.571	Hs.466775	SNRPA	small nuclear ribonucleoprotein polypeptide A
-2.571	Hs.172772	TCEB2	transcription elongation factor B (SIII), polypeptide 2 (18kDa, elongin B)
-2.564	Hs.266273	DSN1	DSN1, MIND kinetochore complex component, homolog (S. cerevisiae)
-2.564	Hs.398075	LOC100294145	uncharacterized LOC100294145
-2.564	Hs.495755	RBBP7	retinoblastoma binding protein 7
-2.564	Hs.555894	TCF19	transcription factor 19
-2.564	Hs.6877	UBR7	ubiquitin protein ligase E3 component n-recognin 7 (putative)
-2.558	Hs.525796	C15orf23	chromosome 15 open reading frame 23
-2.558	Hs.492555	ENY2	enhancer of yellow 2 homolog (Drosophila)
-2.551	Hs.334370	BEX1	brain expressed, X-linked 1
-2.551	Hs.59486	HSDL2	hydroxysteroid dehydrogenase like 2
-2.551	Hs.156519	MSH2	mutS homolog 2, colon cancer, nonpolyposis type 1 (E. coli)
-2.551	Hs.8944	PCOLCE2	procollagen C-endopeptidase enhancer 2
-2.545	Hs.275736	ARV1	ARV1 homolog (S. cerevisiae)
-2.545	Hs.148074	B4GALNT4	beta-1,4-N-acetyl-galactosaminyl transferase 4
-2.545	Hs.75573	CENPE	centromere protein E, 312kDa
-2.545	Hs.546260	HELLS	helicase, lymphoid-specific
-2.545	Hs.300624	TARDBP	TAR DNA binding protein
-2.545	Hs.513933	TMEM107	transmembrane protein 107
-2.538	Hs.516700	CYP27A1	cytochrome P450, family 27, subfamily A, polypeptide 1
-2.538	Hs.465808	HNRNPM	heterogeneous nuclear ribonucleoprotein M
-2.538	Hs.519993	NRM	nurim (nuclear envelope membrane protein)
-2.532	Hs.192586	CMBL	carboxymethylenebutenolidase homolog (Pseudomonas)
-2.532	Hs.412311	CORT	cortistatin
-2.532	Hs.370041	FOXJ1	forkhead box J1
-2.532	Hs.478673	IL1RAP	interleukin 1 receptor accessory protein
-2.532	Hs.495240	WDR34	WD repeat domain 34
-2.525	Hs.441124	APOBEC3C	apolipoprotein B mRNA editing enzyme, catalytic polypeptide-like 3C
-2.525	Hs.446352	ERBB2	v-erb-b2 erythroblastic leukemia viral oncogene homolog 2, neuro/glioblastoma derived oncogene homolog (avian)
-2.525	Hs.515042	LMNB2	lamin B2
-2.525	Hs.269944	MTCH2	mitochondrial carrier 2
-2.525	Hs.460558	SULT1A3/SULT1A4	sulfotransferase family, cytosolic, 1A, phenol-preferring, member 3
-2.519	Hs.526596	C2orf72	chromosome 2 open reading frame 72
-2.519	Hs.150651	FAM111A	family with sequence similarity 111, member A
-2.519	Hs.77719	GGCX	gamma-glutamyl carboxylase
-2.519	Hs.60640	VWCE	von Willebrand factor C and EGF domains
-2.513	Hs.2355	BAGE	B melanoma antigen
-2.513	Hs.25333	IL1R2	interleukin 1 receptor, type II
-2.506	Hs.121692	LINC00324	long intergenic non-protein coding RNA 324
-2.506	Hs.525392	SYNE2	spectrin repeat containing, nuclear envelope 2
-2.506	Hs.516075	TIA1	TIA1 cytotoxic granule-associated RNA binding protein
-2.500	Hs.534389	CPLX2	complexin 2
-2.500	Hs.216653	FBXO9	F-box protein 9
-2.500	Hs.439199	NLGN4Y	neuroligin 4, Y-linked
-2.500	Hs.152978	PSME3	proteasome (prosome, macropain) activator subunit 3 (PA28 gamma; Ki)
-2.494	Hs.408061	FABP5	fatty acid binding protein 5 (psoriasis-associated)
-2.494	Hs.105465	SNRPF	small nuclear ribonucleoprotein polypeptide F
-2.494	Hs.496270	CLDN19	claudin 19
-2.494	Hs.25960	MYCN	v-myc myelocytomatosis viral related oncogene, neuroblastoma derived (avian)
-2.481	Hs.433278	EBPL	emopamil binding protein-like
-2.481	Hs.509736	HSP90AB1	heat shock protein 90kDa alpha (cytosolic), class B member 1
-2.481	Hs.2006	GSTM3	glutathione S-transferase mu 3 (brain)
-2.481	Hs.71465	SQLE	squalene epoxidase
-2.475	Hs.278285	DOK6	docking protein 6
-2.475	Hs.488173	RILPL2	Rab interacting lysosomal protein-like 2
-2.469	Hs.407966	GALK1	galactokinase 1
-2.463	Hs.424907	AMDHD1	amidohydrolase domain containing 1
-2.463	Hs.352548	IGFLR1	IGF-like family receptor 1
-2.457	Hs.128676	SPRYD4	SPRY domain containing 4
-2.451	Hs.31074	SGSH	N-sulfoglucosamine sulfohydrolase
-2.445	Hs.253092	KTN1-AS1	KTN1 antisense RNA 1 (non-protein coding)
-2.445	Hs.435479	PPM1H	protein phosphatase, Mg2+/Mn2+ dependent, 1H
-2.439	Hs.269591	EXPH5	exophilin 5
-2.439	Hs.47125	GINS3	GINS complex subunit 3 (Psf3 homolog)
-2.439	Hs.179718	MYBL2	v-myb myeloblastosis viral oncogene homolog (avian)-like 2
-2.439	Hs.348297	TASP1	taspase, threonine aspartase, 1
-2.433	Hs.126497	AEBP2	AE binding protein 2
-2.433	Hs.429	ATP5G3	ATP synthase, H+ transporting, mitochondrial Fo complex, subunit C3 (subunit 9)
-2.433	Hs.521056	ATP5J2	ATP synthase, H+ transporting, mitochondrial Fo complex, subunit F2
-2.433	Hs.534591	PLSCR3	phospholipid scramblase 3
-2.427	Hs.427284	ZNRF1	zinc and ring finger 1, E3 ubiquitin protein ligase
-2.427	Hs.386975	ARSE	arylsulfatase E (chondrodysplasia punctata 1)
-2.427	Hs.529778	CENPK	centromere protein K
-2.427	Hs.31431	FN3KRP	fructosamine 3 kinase related protein
-2.427	Hs.551569	GFOD1	glucose-fructose oxidoreductase domain containing 1
-2.427	Hs.533468	HAUS6	HAUS augmin-like complex, subunit 6
-2.427	Hs.79088	RCN2	reticulocalbin 2, EF-hand calcium binding domain
-2.415	Hs.499886	ALDH3A2	aldehyde dehydrogenase 3 family, member A2
-2.415	Hs.16355	MYH10	myosin, heavy chain 10, non-muscle
-2.410	Hs.130014	CD302	CD302 molecule
-2.410	Hs.21965	LOC100506409	uncharacterized LOC100506409
-2.410	Hs.317243	LRTOMT	leucine rich transmembrane and 0-methyltransferase domain containing
-2.404	Hs.546304	SULT1A2	sulfotransferase family, cytosolic, 1A, phenol-preferring, member 2
-2.404	Hs.493808	TMEM8B	transmembrane protein 8B
-2.398	Hs.506325	NUDT4	nudix (nucleoside diphosphate linked moiety X)-type motif 4
-2.398	Hs.10458	CCL16	chemokine (C-C motif) ligand 16
-2.398	Hs.292375	CHST13	carbohydrate (chondroitin 4) sulfotransferase 13
-2.392	Hs.268573	GSTT1	glutathione S-transferase theta 1
-2.392	Hs.486360	ATP5L	ATP synthase, H+ transporting, mitochondrial Fo complex, subunit G
-2.392	Hs.494997	C5	complement component 5
-2.387	Hs.190518	MIS18A	MIS18 kinetochore protein homolog A (S. pombe)
-2.387	Hs.443914	SOD1	superoxide dismutase 1, soluble
-2.381	Hs.471818	CAPRIN1	cell cycle associated protein 1
-2.381	Hs.13024	MMACHC	methylmalonic aciduria (cobalamin deficiency) cblC type, with homocystinuria
-2.375	Hs.191518	DHX9	DEAH (Asp-Glu-Ala-His) box polypeptide 9
-2.375	Hs.525093	NDFIP2	Nedd4 family interacting protein 2
-2.370	Hs.79353	TFDP1	transcription factor Dp-1
-2.370	Hs.448588	NGFRAP1	nerve growth factor receptor (TNFRSF16) associated protein 1
-2.370	Hs.499094	PYCARD	PYD and CARD domain containing
-2.364	Hs.140720	FRAT2	frequently rearranged in advanced T-cell lymphomas 2
-2.364	Hs.553521	SHPK	sedoheptulokinase
-2.353	Hs.388918	RECK	reversion-inducing-cysteine-rich protein with kazal motifs
-2.347	Hs.509229	FANCM	Fanconi anemia, complementation group M
-2.347	Hs.163484	FOXA1	forkhead box A1
-2.347	Hs.434102	HMGB1	high mobility group box 1
-2.347	Hs.475348	BEND5	BEN domain containing 5
-2.347	Hs.522640	PCSK1N	proprotein convertase subtilisin/kexin type 1 inhibitor
-2.347	Hs.515259	SSBP4	single stranded DNA binding protein 4
-2.342	Hs.103834	TMEM106C	transmembrane protein 106C
-2.336	Hs.293077	CHPT1	choline phosphotransferase 1
-2.336	Hs.203717	FN1	fibronectin 1
-2.331	Hs.93836	DFNB31	deafness, autosomal recessive 31
-2.331	Hs.524084	RNF26	ring finger protein 26
-2.326	Hs.534059	GSG2	germ cell associated 2 (haspin)
-2.326	Hs.463978	MAP2K6	mitogen-activated protein kinase kinase 6
-2.326	Hs.356231	SLC25A23	solute carrier family 25 (mitochondrial carrier; phosphate carrier), member 23
-2.320	Hs.367965	NLRP12	NLR family, pyrin domain containing 12
-2.320	Hs.477475	TXNRD3	thioredoxin reductase 3
-2.315	Hs.333427	NDUFA7	NADH dehydrogenase (ubiquinone) 1 alpha subcomplex, 7, 14.5kDa
-2.315	Hs.302903	UBE2I	ubiquitin-conjugating enzyme E2I
-2.309	Hs.467793	GEN1	Gen endonuclease homolog 1 (Drosophila)
-2.309	Hs.380929	LDHD	lactate dehydrogenase D
-2.309	Hs.209715	LOC100129884	uncharacterized LOC100129884
-2.309	Hs.522932	NCOA4	nuclear receptor coactivator 4
-2.309	Hs.194718	ZRANB2	zinc finger, RAN-binding domain containing 2
-2.304	Hs.369606	CPSF6	cleavage and polyadenylation specific factor 6, 68kDa
-2.304	Hs.69745	FDXR	ferredoxin reductase
-2.304	Hs.485233	MAPK14	mitogen-activated protein kinase 14
-2.299	Hs.227777	PTP4A1	protein tyrosine phosphatase type IVA, member 1
-2.299	Hs.320823	C20orf72	chromosome 20 open reading frame 72
-2.299	Hs.413137	FXYD6	FXYD domain containing ion transport regulator 6
-2.299	Hs.465885	ILF3	interleukin enhancer binding factor 3, 90kDa
-2.299	Hs.498494	PCSK6	proprotein convertase subtilisin/kexin type 6
-2.299	Hs.188606	STARD10	StAR-related lipid transfer (START) domain containing 10
-2.294	Hs.125213	ATOX1	ATX1 antioxidant protein 1 homolog (yeast)
-2.294	Hs.82794	CETN2	centrin, EF-hand protein, 2
-2.294	Hs.520414	IFNGR1	interferon gamma receptor 1
-2.294	Hs.421848	MRPL43	mitochondrial ribosomal protein L43
-2.294	Hs.512492	RAB15	RAB15, member RAS oncogene family
-2.294	Hs.298345	SLBP	stem-loop binding protein
-2.288	Hs.9857	DCXR	dicarbonyl/L-xylulose reductase
-2.288	Hs.416358	SALL2	sal-like 2 (Drosophila)
-2.288	Hs.516076	SNRPG	small nuclear ribonucleoprotein polypeptide G
-2.288	Hs.156231	ZCCHC14	zinc finger, CCHC domain containing 14
-2.283	Hs.433759	BANF1	barrier to autointegration factor 1
-2.283	Hs.517357	DGCR2	DiGeorge syndrome critical region gene 2
-2.283	Hs.361463	F10	coagulation factor X
-2.283	Hs.368254	HGD	homogentisate 1,2-dioxygenase
-2.283	Hs.839	IGFALS	insulin-like growth factor binding protein, acid labile subunit
-2.283	Hs.510989	MEIS2	Meis homeobox 2
-2.283	Hs.7678	MFSD3	major facilitator superfamily domain containing 3
-2.283	Hs.446425	RABL2A	RAB, member of RAS oncogene family-like 2A
-2.283	Hs.2316	SOX9	SRY (sex determining region Y)-box 9
-2.283	Hs.333297	SPOPL	speckle-type POZ protein-like
-2.283	Hs.284292	UQCR10	ubiquinol-cytochrome c reductase, complex III subunit X
-2.283	Hs.529353	ACSS1	acyl-CoA synthetase short-chain family member 1
-2.278	Hs.298813	SCARB1	scavenger receptor class B, member 1
-2.278	Hs.534302	APOF	apolipoprotein F
-2.278	Hs.368710	CCDC99	coiled-coil domain containing 99
-2.278	Hs.483921	GEMIN5	gem (nuclear organelle) associated protein 5
-2.278	Hs.523569	PPIAL4E	peptidylprolyl isomerase A (cyclophilin A)-like 4E
-2.278	Hs.465643	TNFAIP8L1	tumor necrosis factor, alpha-induced protein 8-like 1
-2.273	Hs.142912	FZD2	frizzled family receptor 2
-2.273	Hs.180919	ID2	inhibitor of DNA binding 2, dominant negative helix-loop-helix protein
-2.273	Hs.25155	NET1	neuroepithelial cell transforming 1
-2.273	Hs.512147	NPC1L1	NPC1 (Niemann-Pick disease, type C1, gene)-like 1
-2.273	Hs.1869	PGM1	phosphoglucomutase 1
-2.268	Hs.190495	GPNMB	glycoprotein (transmembrane) nmb
-2.268	Hs.146602	UQCRQ	ubiquinol-cytochrome c reductase, complex III subunit VII, 9.5kDa
-2.262	Hs.525163	ANKRD10	ankyrin repeat domain 10
-2.262	Hs.486542	BCLAF1	BCL2-associated transcription factor 1
-2.262	Hs.449913	EFNA4	ephrin-A4
-2.262	Hs.363087	ERVMER34-1	endogenous retrovirus group MER34, member 1
-2.262	Hs.66196	NTHL1	nth endonuclease III-like 1 (E. coli)
-2.262	Hs.239718	SCRN2	secernin 2
-2.257	Hs.389638	LOC389831	uncharacterized LOC389831
-2.252	Hs.437195	RNFT2	ring finger protein, transmembrane 2
-2.252	Hs.362817	NUP85	nucleoporin 85kDa
-2.252	Hs.444298	PALM3	paralemmin 3
-2.252	Hs.1787	PLP1	proteolipid protein 1
-2.247	Hs.450105	ELMOD2	ELMO/CED-12 domain containing 2
-2.247	Hs.446427	OAZ1	ornithine decarboxylase antizyme 1
-2.242	Hs.248785	AGPAT3	1-acylglycerol-3-phosphate O-acyltransferase 3
-2.242	Hs.440643	TRIQK	triple QxxK/R motif containing
-2.237	Hs.445052	MSH6	mutS homolog 6 (E. coli)
-2.237	Hs.490551	UBAP2L	ubiquitin associated protein 2-like
-2.232	Hs.21081	CCDC121	coiled-coil domain containing 121
-2.232	Hs.368610	PAPSS1	3'-phosphoadenosine 5'-phosphosulfate synthase 1
-2.227	Hs.183435	NDUFB1	NADH dehydrogenase (ubiquinone) 1 beta subcomplex, 1, 7kDa
-2.227	Hs.133892	TPM1	tropomyosin 1 (alpha)
-2.222	Hs.446450	ITM2B	integral membrane protein 2B
-2.217	Hs.2246	CPN1	carboxypeptidase N, polypeptide 1
-2.217	Hs.448003	NSUN3	NOP2/Sun domain family, member 3
-2.212	Hs.407368	LSM14A	LSM14A, SCD6 homolog A (S. cerevisiae)
-2.212	Hs.422889	NUDT6	nudix (nucleoside diphosphate linked moiety X)-type motif 6
-2.208	Hs.497893	ENAH	enabled homolog (Drosophila)
-2.208	Hs.170835	HAUS7	HAUS augmin-like complex, subunit 7
-2.208	Hs.108029	SH3BGRL	SH3 domain binding glutamic acid-rich protein like
-2.208	Hs.511903	WDR90	WD repeat domain 90
-2.203	Hs.516543	AGPS	alkylglycerone phosphate synthase
-2.203	Hs.551512	PCYT2	phosphate cytidylyltransferase 2, ethanolamine
-2.203	Hs.474783	TST	thiosulfate sulfurtransferase (rhodanese)
-2.203	Hs.310672	TTC21B	tetratricopeptide repeat domain 21B
-2.198	Hs.80986	ATP5G1	ATP synthase, H+ transporting, mitochondrial Fo complex, subunit C1 (subunit 9)
-2.198	Hs.514308	FAM117A	family with sequence similarity 117, member A
-2.198	Hs.532853	NDUFB7	NADH dehydrogenase (ubiquinone) 1 beta subcomplex, 7, 18kDa
-2.188	Hs.368525	PDLIM1	PDZ and LIM domain 1
-2.188	Hs.488478	TMEM248	transmembrane protein 248
-2.183	Hs.435457	CALML4	calmodulin-like 4
-2.183	Hs.83465	HOXD1	homeobox D1
-2.183	Hs.505806	PBXIP1	pre-B-cell leukemia homeobox interacting protein 1
-2.183	Hs.296031	PDK3	pyruvate dehydrogenase kinase, isozyme 3
-2.183	Hs.260603	PIP4K2B	phosphatidylinositol-5-phosphate 4-kinase, type II, beta
-2.179	Hs.519694	C5orf4	chromosome 5 open reading frame 4
-2.179	Hs.445512	CCDC25	coiled-coil domain containing 25
-2.179	Hs.415058	HSD17B8	hydroxysteroid (17-beta) dehydrogenase 8
-2.179	Hs.7736	MRPL27	mitochondrial ribosomal protein L27
-2.179	Hs.529618	TFRC	transferrin receptor (p90, CD71)
-2.179	Hs.50382	TJP2	tight junction protein 2 (zona occludens 2)
-2.174	Hs.128065	CTSC	cathepsin C
-2.174	Hs.557521	GDE1	glycerophosphodiester phosphodiesterase 1
-2.174	Hs.534399	OPN3	opsin 3
-2.169	Hs.546702	FAM86C2P	family with sequence similarity 86, member A pseudogene
-2.169	Hs.534309	CRIP2	cysteine-rich protein 2
-2.169	Hs.445387	RPS6KA3	ribosomal protein S6 kinase, 90kDa, polypeptide 3
-2.169	Hs.529577	U2SURP	U2 snRNP-associated SURP domain containing
-2.169	Hs.127610	UNC119B	unc-119 homolog B (C. elegans)
-2.165	Hs.520017	HCP5	HLA complex P5 (non-protein coding)
-2.165	Hs.334713	UBL7	ubiquitin-like 7 (bone marrow stromal cell-derived)
-2.160	Hs.476982	CPOX	coproporphyrinogen oxidase
-2.160	Hs.243987	GATA4	GATA binding protein 4
-2.160	Hs.181300	SEL1L	sel-1 suppressor of lin-12-like (C. elegans)
-2.160	Hs.476525	TMEM48	transmembrane protein 48
-2.155	Hs.413482	C21orf33	chromosome 21 open reading frame 33
-2.155	Hs.237642	KLKB1	kallikrein B, plasma (Fletcher factor) 1
-2.151	Hs.279652	MRPL4	mitochondrial ribosomal protein L4
-2.146	Hs.503284	ARRB1	arrestin, beta 1
-2.146	Hs.22047	LOC388588	uncharacterized protein LOC388588
-2.146	Hs.497816	MARC1	mitochondrial amidoxime reducing component 1
-2.146	Hs.513266	NDUFB10	NADH dehydrogenase (ubiquinone) 1 beta subcomplex, 10, 22kDa
-2.146	Hs.35199	STXBP4	syntaxin binding protein 4
-2.146	Hs.259559	ACSS3	acyl-CoA synthetase short-chain family member 3
-2.141	Hs.239666	C1GALT1	core 1 synthase, glycoprotein-N-acetylgalactosamine 3-beta-galactosyltransferase, 1
-2.141	Hs.76111	DAG1	dystroglycan 1 (dystrophin-associated glycoprotein 1)
-2.141	Hs.202672	DNMT1	DNA (cytosine-5-)-methyltransferase 1
-2.132	Hs.555897	ZNF124	zinc finger protein 124
-2.132	Hs.499643	A1CF	APOBEC1 complementation factor
-2.128	Hs.465374	EFHD2	EF-hand domain family, member D2
-2.128	Hs.446689	SARM1	sterile alpha and TIR motif containing 1
-2.123	Hs.161338	LOC728723	uncharacterized LOC728723
-2.114	Hs.155247	ALDOC	aldolase C, fructose-bisphosphate
-2.114	Hs.310637	CCDC18	coiled-coil domain containing 18
-2.110	Hs.492612	MED30	mediator complex subunit 30
-2.105	Hs.528816	C1orf233	chromosome 1 open reading frame 233
-2.101	Hs.424932	AIFM1	apoptosis-inducing factor, mitochondrion-associated, 1
-2.101	Hs.441038	PAGE4	P antigen family, member 4 (prostate associated)
-2.101	Hs.323489	PTCD3	pentatricopeptide repeat domain 3
-2.096	Hs.406510	ATP5B	ATP synthase, H+ transporting, mitochondrial F1 complex, beta polypeptide
-2.096	Hs.492280	ATP7B	ATPase, Cu++ transporting, beta polypeptide
-2.096	Hs.372031	PMP22	peripheral myelin protein 22
-2.088	Hs.482038	PAIP1	poly(A) binding protein interacting protein 1
-2.083	Hs.520094	KIAA2013	KIAA2013
-2.075	Hs.420244	RIMKLA	ribosomal modification protein rimK-like family member A
-2.070	Hs.369924	NHLRC2	NHL repeat containing 2
-2.066	Hs.79081	PPP1CC	protein phosphatase 1, catalytic subunit, gamma isozyme
-2.062	Hs.11899	HMGCR	3-hydroxy-3-methylglutaryl-CoA reductase
-2.062	Hs.345849	SFT2D3	SFT2 domain containing 3
-2.062	Hs.531085	TBX2	T-box 2
-2.058	Hs.6980	AKR7A3	aldo-keto reductase family 7, member A3 (aflatoxin aldehyde reductase)
-2.053	Hs.10784	FAM46A	family with sequence similarity 46, member A
-2.053	Hs.525600	HSP90AA1	heat shock protein 90kDa alpha (cytosolic), class A member 1
-2.037	Hs.435535	ZNF395	zinc finger protein 395
-2.033	Hs.505159	DSCR9	Down syndrome critical region gene 9 (non-protein coding)
-2.028	Hs.554883	SUV39H2	suppressor of variegation 3-9 homolog 2 (Drosophila)
-2.016	Hs.182385	HPN	hepsin
-2.016	Hs.469593	LIMS1	LIM and senescent cell antigen-like domains 1
