# Supplementary material for: Novel Combination of Sorafenib and Celecoxib Provides Synergistic Anti-Proliferative and Pro-Apoptotic Effects in Human Liver Cancer Cells
Source: PLoS One. 2013 Jun 12;8(6):e65569. doi: 10.1371/journal.pone.0065569 (PMC3680460; doi:10.1371/journal.pone.0065569)
Supplement: Table S2 — Genes, differentially expressed in Huh7 cells (≥2 fold) following combined sorafenib+celecoxib treatment. (XLS) [file pone.0065569.s002.xls]

## Sheet: Sheet0
Table S2. Genes, differentially expressed in Huh7 cells (≥ 2 fold) following combined sorafenib + celecoxib treatment
A. Upregulated genes
Fold Change	ID	Symbol	Entrez Gene Name
34.200	Hs.12967	SYNE1	spectrin repeat containing, nuclear envelope 1
30.370	Hs.350899	CAPN2	calpain 2, (m/II) large subunit
28.330	Hs.432379	CHRDL2	chordin-like 2
23.230	Hs.534330	MT1E	metallothionein 1E
22.370	Hs.437174	SLC6A12	solute carrier family 6 (neurotransmitter transporter, betaine/GABA), member 12
21.510	Hs.433391	MT1G	metallothionein 1G
19.570	Hs.99231	NPFFR2	neuropeptide FF receptor 2
19.170	Hs.42221	AMZ1	archaelysin family metallopeptidase 1
18.600	Hs.36102	MT1B	metallothionein 1B
18.130	Hs.408515	NRG2	neuregulin 2
17.860	Hs.458273	MT1L	metallothionein 1L (gene/pseudogene)
17.540	Hs.527078	PPARGC1A	peroxisome proliferator-activated receptor gamma, coactivator 1 alpha
17.490	Hs.507125	WDR66	WD repeat domain 66
17.270	Hs.135978	YPEL4	yippee-like 4 (Drosophila)
17.130	Hs.91283	C1orf54	chromosome 1 open reading frame 54
16.540	Hs.437451	PLA1A	phospholipase A1 member A
16.440	Hs.438462	MT1H	metallothionein 1H
16.110	Hs.374950	MT1X	metallothionein 1X
15.022	Hs.418241	MT2A	metallothionein 2A
14.830	Hs.85201	CLEC2B	C-type lectin domain family 2, member B
14.810	Hs.522988	HKDC1	hexokinase domain containing 1
14.680	Hs.436360	ATP6V0D2	ATPase, H+ transporting, lysosomal 38kDa, V0 subunit d2
14.460	Hs.135087	IL6R	interleukin 6 receptor
14.050	Hs.80409	GADD45A	growth arrest and DNA-damage-inducible, alpha
13.880	Hs.460	ATF3	activating transcription factor 3
13.770	Hs.502328	CD44	CD44 molecule (Indian blood group)
13.700	Hs.436123	SULT1C2	sulfotransferase family, cytosolic, 1C, member 2
13.600	Hs.171455	C8orf47	chromosome 8 open reading frame 47
13.560	Hs.403933	FBXO32	F-box protein 32
13.340	Hs.120855	THSD7A	thrombospondin, type I, domain containing 7A
13.180	Hs.352	FOLR3	folate receptor 3 (gamma)
13.170	Hs.448589	ANKRD1	ankyrin repeat domain 1 (cardiac muscle)
13.140	Hs.140978	KRT80	keratin 80
12.940	Hs.505777	DDIT3	DNA-damage-inducible transcript 3
12.880	Hs.87247	HRK	harakiri, BCL2 interacting protein (contains only BH3 domain)
12.210	Hs.9728	ARMCX1	armadillo repeat containing, X-linked 1
12.160	Hs.12082	EPB41L4A-AS1	EPB41L4A antisense RNA 1 (non-protein coding)
11.930	Hs.149219	NEURL3	neuralized homolog 3 (Drosophila) pseudogene
11.850	Hs.496984	MPP1	membrane protein, palmitoylated 1, 55kDa
11.290	Hs.513626	MT1F	metallothionein 1F
10.860	Hs.440939	MT1A	metallothionein 1A
10.820	Hs.13759	RAB3IL1	RAB3A interacting protein (rabin3)-like 1
10.790	Hs.517612	C22orf23	chromosome 22 open reading frame 23
10.770	Hs.201034	NTN4	netrin 4
10.710	Hs.416755	LARP6	La ribonucleoprotein domain family, member 6
9.900	Hs.98309	IL23A	interleukin 23, alpha subunit p19
9.840	Hs.518448	LAMP3	lysosomal-associated membrane protein 3
9.734	Hs.235935	NOV	nephroblastoma overexpressed
9.675	Hs.546296	SECTM1	secreted and transmembrane 1
9.662	Hs.518662	FAM129A	family with sequence similarity 129, member A
9.617	Hs.55481	ZNF165	zinc finger protein 165
9.333	Hs.488240	UPP1	uridine phosphorylase 1
8.923	Hs.502769	SLC3A2	solute carrier family 3 (activators of dibasic and neutral amino acid transport), member 2
8.890	Hs.497822	DUSP10	dual specificity phosphatase 10
8.799	Hs.512898	TNFRSF14	tumor necrosis factor receptor superfamily, member 14
8.758	Hs.513633	GPR56	G protein-coupled receptor 56
8.625	Hs.547113	LOC100507557	uncharacterized LOC100507557
8.389	Hs.501309	CIRBP	cold inducible RNA binding protein
8.313	Hs.467020	BBC3	BCL2 binding component 3
8.042	Hs.124835	RNF186	ring finger protein 186
8.013	Hs.42645	SLC16A6	solute carrier family 16, member 6 (monocarboxylic acid transporter 7)
7.968	Hs.18788	HSD17B14	hydroxysteroid (17-beta) dehydrogenase 14
7.967	Hs.502775	PLA2G16	phospholipase A2, group XVI
7.696	Hs.185677	NEDD4L	neural precursor cell expressed, developmentally down-regulated 4-like, E3 ubiquitin protein ligase
7.629	Hs.41683	ALX1	ALX homeobox 1
7.620	Hs.368851	ZDHHC11	zinc finger, DHHC-type containing 11
7.609	Hs.177841	BHLHE41	basic helix-loop-helix family, member e41
7.559	Hs.464243	USP36	ubiquitin specific peptidase 36
7.458	Hs.407202	GRASP	GRP1 (general receptor for phosphoinositides 1)-associated scaffold protein
7.402	Hs.450175	KATNA1	katanin p60 (ATPase containing) subunit A 1
7.379	Hs.289015	GDPD3	glycerophosphodiester phosphodiesterase domain containing 3
7.333	Hs.358997	TTL	tubulin tyrosine ligase
7.323	Hs.437609	IFIT2	interferon-induced protein with tetratricopeptide repeats 2
7.287	Hs.517307	MX1	myxovirus (influenza virus) resistance 1, interferon-inducible protein p78 (mouse)
7.261	Hs.241564	DAGLA	diacylglycerol lipase, alpha
7.199	Hs.181297	LOC283663	uncharacterized LOC283663
7.171	Hs.381300	C6orf1	chromosome 6 open reading frame 1
7.158	Hs.187772	GNG2	guanine nucleotide binding protein (G protein), gamma 2
7.135	Hs.187946	SLC20A1	solute carrier family 20 (phosphate transporter), member 1
7.112	Hs.532461	RRAGC	Ras-related GTP binding C
7.076	Hs.531856	GAS5	growth arrest-specific 5 (non-protein coding)
6.998	Hs.442344	IRS2	insulin receptor substrate 2
6.908	Hs.26663	HERC5	HECT and RLD domain containing E3 ubiquitin protein ligase 5
6.889	Hs.516471	NCKAP5	NCK-associated protein 5
6.888	Hs.163173	IFIH1	interferon induced with helicase C domain 1
6.828	Hs.515134	SLC44A2	solute carrier family 44, member 2
6.799	Hs.97774	SYTL5	synaptotagmin-like 5
6.788	Hs.507348	HS3ST1	heparan sulfate (glucosamine) 3-O-sulfotransferase 1
6.766	Hs.107845	CCDC93	coiled-coil domain containing 93
6.650	Hs.432395	LYPD1	LY6/PLAUR domain containing 1
6.647	Hs.82432	GPD1L	glycerol-3-phosphate dehydrogenase 1-like
6.566	Hs.471783	RAMP1	receptor (G protein-coupled) activity modifying protein 1
6.565	Hs.126830	SLC47A2	solute carrier family 47, member 2
6.523	Hs.463613	YPEL2	yippee-like 2 (Drosophila)
6.444	Hs.10846	SAT2	spermidine/spermine N1-acetyltransferase family member 2
6.437	Hs.517820	C3orf19	chromosome 3 open reading frame 19
6.359	Hs.441975	XAF1	XIAP associated factor 1
6.355	Hs.233950	SPINT1	serine peptidase inhibitor, Kunitz type 1
6.340	Hs.18858	PLA2G4C	phospholipase A2, group IVC (cytosolic, calcium-independent)
6.301	Hs.44278	RAB17	RAB17, member RAS oncogene family
6.290	Hs.124299	FAM167A	family with sequence similarity 167, member A
6.279	Hs.220971	FOSL2	FOS-like antigen 2
6.267	Hs.188781	PLEKHG4	pleckstrin homology domain containing, family G (with RhoGef domain) member 4
6.210	Hs.407709	KLHL24	kelch-like 24 (Drosophila)
6.184	Hs.136979	RASAL3	RAS protein activator like 3
6.176	Hs.269127	FAM122C	family with sequence similarity 122C
6.164	Hs.450230	IGFBP3	insulin-like growth factor binding protein 3
6.158	Hs.195471	PFKFB3	6-phosphofructo-2-kinase/fructose-2,6-biphosphatase 3
6.151	Hs.530272	MSANTD3	Myb/SANT-like DNA-binding domain containing 3
6.110	Hs.400095	HSPB8	heat shock 22kDa protein 8
6.088	Hs.189780	NOSTRIN	nitric oxide synthase trafficker
6.028	Hs.528491	RGS9BP	regulator of G protein signaling 9 binding protein
5.975	Hs.156540	SCG5	secretogranin V (7B2 protein)
5.958	Hs.513975	FLCN	folliculin
5.909	Hs.326730	COMT	catechol-O-methyltransferase
5.904	Hs.271721	GDNF	glial cell derived neurotrophic factor
5.887	Hs.11782	C16orf89	chromosome 16 open reading frame 89
5.880	Hs.501833	STK33	serine/threonine kinase 33
5.850	Hs.127799	BIRC3	baculoviral IAP repeat containing 3
5.841	Hs.4082	LGALS8	lectin, galactoside-binding, soluble, 8
5.827	Hs.458485	ISG15	ISG15 ubiquitin-like modifier
5.826	Hs.105891	TBC1D3	TBC1 domain family, member 3
5.800	Hs.306412	SH2D3C	SH2 domain containing 3C
5.786	Hs.535985	CLCN5	chloride channel, voltage-sensitive 5
5.772	Hs.369056	SP100	SP100 nuclear antigen
5.772	Hs.106254	JAKMIP3	Janus kinase and microtubule interacting protein 3
5.771	Hs.551521	KCNE2	potassium voltage-gated channel, Isk-related family, member 2
5.743	Hs.8042	ITGA9	integrin, alpha 9
5.723	Hs.113019	C3orf32	chromosome 3 open reading frame 32
5.701	Hs.348292	LOC729678	uncharacterized LOC729678
5.677	Hs.9701	GADD45G	growth arrest and DNA-damage-inducible, gamma
5.674	Hs.508950	TGM1	transglutaminase 1 (K polypeptide epidermal type I, protein-glutamine-gamma-glutamyltransferase)
5.657	Hs.407856	SPINK1	serine peptidase inhibitor, Kazal type 1
5.608	Hs.156967	SEMA6A	sema domain, transmembrane domain (TM), and cytoplasmic domain, (semaphorin) 6A
5.600	Hs.553555	GPR146	G protein-coupled receptor 146
5.564	Hs.465929	CNN1	calponin 1, basic, smooth muscle
5.527	Hs.97338	CNIH3	cornichon homolog 3 (Drosophila)
5.496	Hs.5025	NEBL	nebulette
5.452	Hs.1027	RRAD	Ras-related associated with diabetes
5.399	Hs.534497	RILP	Rab interacting lysosomal protein
5.386	Hs.380933	RPL22L1	ribosomal protein L22-like 1
5.374	Hs.534305	CALCB	calcitonin-related polypeptide beta
5.363	Hs.546268	MYO9A	myosin IXA
5.359	Hs.484195	CREBRF	CREB3 regulatory factor
5.343	Hs.504670	RIMKLB	ribosomal modification protein rimK-like family member B
5.335	Hs.510172	HIVEP2	human immunodeficiency virus type I enhancer binding protein 2
5.332	Hs.179770	PTPRH	protein tyrosine phosphatase, receptor type, H
5.310	Hs.74034	CAV1	caveolin 1, caveolae protein, 22kDa
5.274	Hs.32234	PPIL6	peptidylprolyl isomerase (cyclophilin)-like 6
5.238	Hs.441709	SMTNL2	smoothelin-like 2
5.206	Hs.355750	TAF1D	TATA box binding protein (TBP)-associated factor, RNA polymerase I, D, 41kDa
5.182	Hs.30965	SHC2	SHC (Src homology 2 domain containing) transforming protein 2
5.182	Hs.381178	BCAS4	breast carcinoma amplified sequence 4
5.182	Hs.49688	ABLIM3	actin binding LIM protein family, member 3
5.167	Hs.437075	CREB5	cAMP responsive element binding protein 5
5.161	Hs.449459	LINC00256B	long intergenic non-protein coding RNA 256B
5.145	Hs.332706	OPTN	optineurin
5.135	Hs.367856	ZNF252P	zinc finger protein 252, pseudogene
5.122	Hs.504317	SLC16A14	solute carrier family 16, member 14 (monocarboxylic acid transporter 14)
5.110	Hs.436636	TPGS2	tubulin polyglutamylase complex subunit 2
5.105	Hs.37288	NR1D2	nuclear receptor subfamily 1, group D, member 2
5.101	Hs.335106	ZFYVE1	zinc finger, FYVE domain containing 1
5.078	Hs.500512	PCGF5	polycomb group ring finger 5
5.065	Hs.401013	IRF4	interferon regulatory factor 4
5.033	Hs.520612	MAFK	v-maf musculoaponeurotic fibrosarcoma oncogene homolog K (avian)
5.001	Hs.172445	PPFIBP1	PTPRF interacting protein, binding protein 1 (liprin beta 1)
4.994	Hs.497492	MDM4	Mdm4 p53 binding protein homolog (mouse)
4.958	Hs.468908	MXD1	MAX dimerization protein 1
4.940	Hs.401954	TMTC1	transmembrane and tetratricopeptide repeat containing 1
4.927	Hs.112949	TTC39A	tetratricopeptide repeat domain 39A
4.923	Hs.371240	AKAP12	A kinase (PRKA) anchor protein 12
4.919	Hs.26670	PIK3IP1	phosphoinositide-3-kinase interacting protein 1
4.893	Hs.518346	SSR3	signal sequence receptor, gamma (translocon-associated protein gamma)
4.888	Hs.498740	BEND7	BEN domain containing 7
4.883	Hs.105460	PARM1	prostate androgen-regulated mucin-like protein 1
4.867	Hs.531776	LGALS2	lectin, galactoside-binding, soluble, 2
4.860	Hs.555908	IP6K1	inositol hexakisphosphate kinase 1
4.859	Hs.4055	KLF6	Kruppel-like factor 6
4.847	Hs.2820	OXTR	oxytocin receptor
4.839	Hs.13303	TRAPPC6B	trafficking protein particle complex 6B
4.826	Hs.405514	KANSL1	KAT8 regulatory NSL complex subunit 1
4.804	Hs.194408	KIAA1244	KIAA1244
4.793	Hs.134859	MAF	v-maf musculoaponeurotic fibrosarcoma oncogene homolog (avian)
4.792	Hs.509637	PLEKHG3	pleckstrin homology domain containing, family G (with RhoGef domain) member 3
4.789	Hs.318775	OSBPL6	oxysterol binding protein-like 6
4.784	Hs.175437	EPB41	erythrocyte membrane protein band 4.1 (elliptocytosis 1, RH-linked)
4.770	Hs.554950	AQP7P1	aquaporin 7 pseudogene 1
4.767	Hs.20580	SOAT2	sterol O-acyltransferase 2
4.755	Hs.509964	BATF	basic leucine zipper transcription factor, ATF-like
4.730	Hs.436367	LAMA3	laminin, alpha 3
4.729	Hs.25640	CLDN3	claudin 3
4.725	Hs.376206	KLF4	Kruppel-like factor 4 (gut)
4.713	Hs.444362	LPP	LIM domain containing preferred translocation partner in lipoma
4.706	Hs.471067	MTMR9LP	myotubularin related protein 9-like, pseudogene
4.704	Hs.483390	FSTL4	follistatin-like 4
4.697	Hs.68879	BMP4	bone morphogenetic protein 4
4.692	Hs.433702	EIF5	eukaryotic translation initiation factor 5
4.690	Hs.43125	C2orf40	chromosome 2 open reading frame 40
4.686	Hs.146393	HERPUD1	homocysteine-inducible, endoplasmic reticulum stress-inducible, ubiquitin-like domain member 1
4.682	Hs.334907	TIMD4	T-cell immunoglobulin and mucin domain containing 4
4.671	Hs.445511	RIOK3	RIO kinase 3 (yeast)
4.669	Hs.551713	MBP	myelin basic protein
4.661	Hs.381267	HOXC12	homeobox C12
4.653	Hs.279746	TRPV2	transient receptor potential cation channel, subfamily V, member 2
4.626	Hs.444947	TRIB1	tribbles homolog 1 (Drosophila)
4.610	Hs.11108	CABLES1	Cdk5 and Abl enzyme substrate 1
4.608	Hs.106070	CDKN1C	cyclin-dependent kinase inhibitor 1C (p57, Kip2)
4.594	Hs.122110	DOK7	docking protein 7
4.592	Hs.460078	RRN3	RRN3 RNA polymerase I transcription factor homolog (S. cerevisiae)
4.575	Hs.522665	MAGED2	melanoma antigen family D, 2
4.569	Hs.311958	IL15	interleukin 15
4.557	Hs.459114	EFTUD1	elongation factor Tu GTP binding domain containing 1
4.556	Hs.515258	GDF15	growth differentiation factor 15
4.540	Hs.792	TRIM23	tripartite motif containing 23
4.522	Hs.531569	GOLGA6L1	golgin A6 family-like 1
4.520	Hs.459265	ISG20	interferon stimulated exonuclease gene 20kDa
4.517	Hs.437943	PTPDC1	protein tyrosine phosphatase domain containing 1
4.510	Hs.17860	OGDHL	oxoglutarate dehydrogenase-like
4.508	Hs.306448	SLC41A2	solute carrier family 41, member 2
4.505	Hs.26612	PGM2L1	phosphoglucomutase 2-like 1
4.500	Hs.510939	SLC12A6	solute carrier family 12 (potassium/chloride transporters), member 6
4.490	Hs.521181	IRF5	interferon regulatory factor 5
4.482	Hs.490347	MKRN1	makorin ring finger protein 1
4.458	Hs.527021	MRAS	muscle RAS oncogene homolog
4.458	Hs.438385	C15orf61	chromosome 15 open reading frame 61
4.456	Hs.531785	HS1BP3	HCLS1 binding protein 3
4.452	Hs.131683	CPEB3	cytoplasmic polyadenylation element binding protein 3
4.446	Hs.12256	MID2	midline 2
4.443	Hs.534362	SRP19	signal recognition particle 19kDa
4.442	Hs.491737	ATP6V1H	ATPase, H+ transporting, lysosomal 50/57kDa, V1 subunit H
4.408	Hs.355581	ZBTB43	zinc finger and BTB domain containing 43
4.392	Hs.447531	MESP1	mesoderm posterior 1 homolog (mouse)
4.368	Hs.73793	VEGFA	vascular endothelial growth factor A
4.367	Hs.445356	LURAP1L	leucine rich adaptor protein 1-like
4.358	Hs.497841	SUSD4	sushi domain containing 4
4.355	Hs.532632	ATXN3	ataxin 3
4.335	Hs.162016	SULF2	sulfatase 2
4.333	Hs.118681	ERBB3	v-erb-b2 erythroblastic leukemia viral oncogene homolog 3 (avian)
4.332	Hs.436121	CCDC112	coiled-coil domain containing 112
4.331	Hs.404289	TMOD1	tropomodulin 1
4.329	Hs.478868	KIAA0226	KIAA0226
4.324	Hs.20516	HDAC4	histone deacetylase 4
4.317	Hs.104320	GOLGA5	golgin A5
4.316	Hs.154652	FAM110B	family with sequence similarity 110, member B
4.313	Hs.6360	TMCC2	transmembrane and coiled-coil domain family 2
4.302	Hs.534540	ZFAND2B	zinc finger, AN1-type domain 2B
4.290	Hs.196054	HDAC9	histone deacetylase 9
4.287	Hs.13885	MED10	mediator complex subunit 10
4.286	Hs.97849	SIX4	SIX homeobox 4
4.278	Hs.7247	EME2	essential meiotic endonuclease 1 homolog 2 (S. pombe)
4.278	Hs.551538	SNX8	sorting nexin 8
4.276	Hs.47668	C17orf48	chromosome 17 open reading frame 48
4.271	Hs.137007	KLHDC7B	kelch domain containing 7B
4.257	Hs.536926	ZC2HC1A	zinc finger, C2HC-type containing 1A
4.236	Hs.401316	IGFBP1	insulin-like growth factor binding protein 1
4.229	Hs.459379	CYHR1	cysteine/histidine-rich 1
4.228	Hs.208600	TMPRSS3	transmembrane protease, serine 3
4.228	Hs.105700	SFRP4	secreted frizzled-related protein 4
4.222	Hs.199743	ME3	malic enzyme 3, NADP(+)-dependent, mitochondrial
4.209	Hs.96633	NACAD	NAC alpha domain containing
4.206	Hs.247916	NPPC	natriuretic peptide C
4.202	Hs.372050	YIPF5	Yip1 domain family, member 5
4.201	Hs.436379	AGAP1	ArfGAP with GTPase domain, ankyrin repeat and PH domain 1
4.187	Hs.488293	EGFR	epidermal growth factor receptor
4.183	Hs.334587	RBPMS	RNA binding protein with multiple splicing
4.182	Hs.426324	TUSC3	tumor suppressor candidate 3
4.182	Hs.506076	PTPRR	protein tyrosine phosphatase, receptor type, R
4.175	Hs.461329	FA2H	fatty acid 2-hydroxylase
4.171	Hs.556802	LOC100507651	uncharacterized LOC100507651
4.166	Hs.480415	MANBA	mannosidase, beta A, lysosomal
4.151	Hs.58414	FLNC	filamin C, gamma
4.149	Hs.555871	GNGT1	guanine nucleotide binding protein (G protein), gamma transducing activity polypeptide 1
4.137	Hs.90458	SPTLC1	serine palmitoyltransferase, long chain base subunit 1
4.136	Hs.21380	LONRF2	LON peptidase N-terminal domain and ring finger 2
4.134	Hs.248785	AGPAT3	1-acylglycerol-3-phosphate O-acyltransferase 3
4.133	Hs.169487	MAFB	v-maf musculoaponeurotic fibrosarcoma oncogene homolog B (avian)
4.120	Hs.72325	HINT3	histidine triad nucleotide binding protein 3
4.111	Hs.109590	STBD1	starch binding domain 1
4.111	Hs.530653	GRID1	glutamate receptor, ionotropic, delta 1
4.103	Hs.485572	SOCS2	suppressor of cytokine signaling 2
4.086	Hs.503043	CPT1A	carnitine palmitoyltransferase 1A (liver)
4.086	Hs.414809	ATG14	autophagy related 14
4.084	Hs.12229	KLF11	Kruppel-like factor 11
4.069	Hs.406788	RAB11FIP4	RAB11 family interacting protein 4 (class II)
4.062	Hs.256126	BIRC7	baculoviral IAP repeat containing 7
4.055	Hs.489922	TUFT1	tuftelin 1
4.054	Hs.132161	WDR45L	WDR45-like
4.051	Hs.471221	KLF7	Kruppel-like factor 7 (ubiquitous)
4.040	Hs.5476	SLC25A25	solute carrier family 25 (mitochondrial carrier; phosphate carrier), member 25
4.034	Hs.458428	PAPLN	papilin, proteoglycan-like sulfated glycoprotein
4.025	Hs.524250	GABARAPL1	GABA(A) receptor-associated protein like 1
4.019	Hs.259666	LACE1	lactation elevated 1
4.013	Hs.348037	PPP1R14A	protein phosphatase 1, regulatory (inhibitor) subunit 14A
4.005	Hs.355236	OTUD7A	OTU domain containing 7A
4.003	Hs.98259	SAMD4A	sterile alpha motif domain containing 4A
4.003	Hs.191582	HSBP1L1	heat shock factor binding protein 1-like 1
4.002	Hs.524341	SLC2A13	solute carrier family 2 (facilitated glucose transporter), member 13
3.991	Hs.528368	CPN2	carboxypeptidase N, polypeptide 2
3.986	Hs.193418	TNFRSF9	tumor necrosis factor receptor superfamily, member 9
3.984	Hs.444314	FAM59A	family with sequence similarity 59, member A
3.983	Hs.464622	NAPG	N-ethylmaleimide-sensitive factor attachment protein, gamma
3.981	Hs.369095	CA5B	carbonic anhydrase VB, mitochondrial
3.980	Hs.368920	LOC729799	SEC14-like 1 (S. cerevisiae) pseudogene
3.978	Hs.240951	NKD2	naked cuticle homolog 2 (Drosophila)
3.974	Hs.368325	SUPT3H	suppressor of Ty 3 homolog (S. cerevisiae)
3.970	Hs.406557	CLK4	CDC-like kinase 4
3.966	Hs.59106	CGRRF1	cell growth regulator with ring finger domain 1
3.952	Hs.493639	C9orf72	chromosome 9 open reading frame 72
3.944	Hs.506655	PRDM4	PR domain containing 4
3.932	Hs.482605	JMY	junction mediating and regulatory protein, p53 cofactor
3.930	Hs.372208	LGALSL	lectin, galactoside-binding-like
3.920	Hs.323562	MAGT1	magnesium transporter 1
3.908	Hs.496255	PRKCZ	protein kinase C, zeta
3.893	Hs.2161	C5AR1	complement component 5a receptor 1
3.890	Hs.285354	MAX	MYC associated factor X
3.889	Hs.354645	SYNE3	spectrin repeat containing, nuclear envelope family member 3
3.852	Hs.409662	COL14A1	collagen, type XIV, alpha 1
3.829	Hs.32984	SYT11	synaptotagmin XI
3.818	Hs.463439	SPAG9	sperm associated antigen 9
3.818	Hs.533282	NONO	non-POU domain containing, octamer-binding
3.817	Hs.86905	ATP6V1C1	ATPase, H+ transporting, lysosomal 42kDa, V1 subunit C1
3.810	Hs.2785	KRT17	keratin 17
3.797	Hs.446217	SETDB2	SET domain, bifurcated 2
3.795	Hs.369632	ZNF320	zinc finger protein 320
3.789	Hs.28780	ZNF449	zinc finger protein 449
3.781	Hs.429666	CEBPG	CCAAT/enhancer binding protein (C/EBP), gamma
3.779	Hs.419	DLX2	distal-less homeobox 2
3.778	Hs.484222	RTCA	RNA 3'-terminal phosphate cyclase
3.774	Hs.238205	ABRACL	ABRA C-terminal like
3.770	Hs.369022	MOB3B	MOB kinase activator 3B
3.769	Hs.1227	ALAD	aminolevulinate dehydratase
3.765	Hs.476782	EIF4E3	eukaryotic translation initiation factor 4E family member 3
3.761	Hs.502100	TMEM86A	transmembrane protein 86A
3.757	Hs.448572	KLHL34	kelch-like 34 (Drosophila)
3.756	Hs.26605	LOC283454	uncharacterized LOC283454
3.755	Hs.337594	SDSL	serine dehydratase-like
3.753	Hs.355820	CITED4	Cbp/p300-interacting transactivator, with Glu/Asp-rich carboxy-terminal domain, 4
3.751	Hs.552739	MACROD2	MACRO domain containing 2
3.749	Hs.58471	SELK	selenoprotein K
3.749	Hs.523332	OAT	ornithine aminotransferase
3.745	Hs.275243	S100A6	S100 calcium binding protein A6
3.744	Hs.388297	NSMCE2	non-SMC element 2, MMS21 homolog (S. cerevisiae)
3.738	Hs.17200	STAM2	signal transducing adaptor molecule (SH3 domain and ITAM motif) 2
3.738	Hs.136309	SH3GLB1	SH3-domain GRB2-like endophilin B1
3.727	Hs.530940	BRAP	BRCA1 associated protein
3.726	Hs.497579	RASSF5	Ras association (RalGDS/AF-6) domain family member 5
3.724	Hs.181042	DMXL1	Dmx-like 1
3.722	Hs.164060	GRB10	growth factor receptor-bound protein 10
3.713	Hs.371335	ZNF227	zinc finger protein 227
3.707	Hs.24684	ARRDC3	arrestin domain containing 3
3.705	Hs.487561	ICA1	islet cell autoantigen 1, 69kDa
3.704	Hs.75798	C20orf111	chromosome 20 open reading frame 111
3.703	Hs.521168	GCC1	GRIP and coiled-coil domain containing 1
3.702	Hs.147950	ZER1	zer-1 homolog (C. elegans)
3.697	Hs.47367	FEM1C	fem-1 homolog c (C. elegans)
3.692	Hs.489132	BET1	blocked early in transport 1 homolog (S. cerevisiae)
3.689	Hs.158296	RAB9BP1	RAB9B, member RAS oncogene family pseudogene 1
3.684	Hs.435661	SPTLC2	serine palmitoyltransferase, long chain base subunit 2
3.684	Hs.435714	PAK1	p21 protein (Cdc42/Rac)-activated kinase 1
3.677	Hs.363572	CEPT1	choline/ethanolamine phosphotransferase 1
3.676	Hs.404810	TRIM50	tripartite motif containing 50
3.671	Hs.552608	BROX	BRO1 domain and CAAX motif containing
3.667	Hs.213198	PSPC1	paraspeckle component 1
3.667	Hs.37883	C18orf21	chromosome 18 open reading frame 21
3.657	Hs.436847	CLCN2	chloride channel, voltage-sensitive 2
3.656	Hs.434996	GIT2	G protein-coupled receptor kinase interacting ArfGAP 2
3.655	Hs.314334	USP27X	ubiquitin specific peptidase 27, X-linked
3.650	Hs.81170	PIM1	pim-1 oncogene
3.649	Hs.103755	RIPK2	receptor-interacting serine-threonine kinase 2
3.647	Hs.485449	GTPBP2	GTP binding protein 2
3.645	Hs.50732	PRKAB2	protein kinase, AMP-activated, beta 2 non-catalytic subunit
3.645	Hs.507087	SPPL3	signal peptide peptidase like 3
3.643	Hs.75703	CCL4	chemokine (C-C motif) ligand 4
3.634	Hs.530988	ZMYM5	zinc finger, MYM-type 5
3.633	Hs.546479	ZBTB8A	zinc finger and BTB domain containing 8A
3.633	Hs.513296	NAA60	N(alpha)-acetyltransferase 60, NatF catalytic subunit
3.633	Hs.280781	CCDC102B	coiled-coil domain containing 102B
3.632	Hs.42771	CDH19	cadherin 19, type 2
3.632	Hs.333727	MT1JP	metallothionein 1J, pseudogene
3.632	Hs.555902	ASAP2	ArfGAP with SH3 domain, ankyrin repeat and PH domain 2
3.626	Hs.445534	PER1	period homolog 1 (Drosophila)
3.624	Hs.535762	SNHG8	small nucleolar RNA host gene 8 (non-protein coding)
3.624	Hs.269764	BACH2	BTB and CNC homology 1, basic leucine zipper transcription factor 2
3.622	Hs.522172	TMEM185A	transmembrane protein 185A
3.620	Hs.25338	PRSS23	protease, serine, 23
3.619	Hs.287714	RAB32	RAB32, member RAS oncogene family
3.617	Hs.44640	AAED1	AhpC/TSA antioxidant enzyme domain containing 1
3.612	Hs.520037	NEU1	sialidase 1 (lysosomal sialidase)
3.611	Hs.370870	ACR	acrosin
3.598	Hs.357663	ZNF610	zinc finger protein 610
3.595	Hs.458513	PPP1R3B	protein phosphatase 1, regulatory subunit 3B
3.585	Hs.487925	PDE4DIP	phosphodiesterase 4D interacting protein
3.580	Hs.487479	CYTH3	cytohesin 3
3.577	Hs.495704	RAB9A	RAB9A, member RAS oncogene family
3.573	Hs.226117	H1F0	H1 histone family, member 0
3.572	Hs.525572	BDKRB1	bradykinin receptor B1
3.561	Hs.16695	UBA7	ubiquitin-like modifier activating enzyme 7
3.560	Hs.415842	RBM18	RNA binding motif protein 18
3.559	Hs.530597	ACBD5	acyl-CoA binding domain containing 5
3.555	Hs.412355	CERS1	ceramide synthase 1
3.551	Hs.404568	HPS1	Hermansky-Pudlak syndrome 1
3.548	Hs.237886	DAPK2	death-associated protein kinase 2
3.547	Hs.466383	PLEKHF1	pleckstrin homology domain containing, family F (with FYVE domain) member 1
3.534	Hs.377360	WHAMM	WAS protein homolog associated with actin, golgi membranes and microtubules
3.533	Hs.436181	HOXB7	homeobox B7
3.530	Hs.365286	FAM21A/FAM21C	family with sequence similarity 21, member C
3.521	Hs.125482	SLC22A15	solute carrier family 22, member 15
3.517	Hs.291000	PPM1K	protein phosphatase, Mg2+/Mn2+ dependent, 1K
3.516	Hs.436288	GLI1	GLI family zinc finger 1
3.512	Hs.534516	ZNF251	zinc finger protein 251
3.509	Hs.509017	CEP104	centrosomal protein 104kDa
3.507	Hs.471751	CXCR7	chemokine (C-X-C motif) receptor 7
3.506	Hs.193133	SASH1	SAM and SH3 domain containing 1
3.505	Hs.103665	VILL	villin-like
3.501	Hs.112554	TMEM61	transmembrane protein 61
3.500	Hs.532824	MAPRE2	microtubule-associated protein, RP/EB family, member 2
3.487	Hs.368921	COL16A1	collagen, type XVI, alpha 1
3.486	Hs.275352	C14orf109	chromosome 14 open reading frame 109
3.485	Hs.546381	SAP30BP	SAP30 binding protein
3.484	Hs.20848	WDSUB1	WD repeat, sterile alpha motif and U-box domain containing 1
3.484	Hs.534660	LOC387895	uncharacterized LOC387895
3.483	Hs.158560	TAF1	TAF1 RNA polymerase II, TATA box binding protein (TBP)-associated factor, 250kDa
3.466	Hs.527653	CD55	CD55 molecule, decay accelerating factor for complement (Cromer blood group)
3.464	Hs.514199	VAT1	vesicle amine transport protein 1 homolog (T. californica)
3.461	Hs.107003	CCNB1IP1	cyclin B1 interacting protein 1, E3 ubiquitin protein ligase
3.457	Hs.503074	ANO1	anoctamin 1, calcium activated chloride channel
3.457	Hs.38512	ZNF777	zinc finger protein 777
3.456	Hs.465374	EFHD2	EF-hand domain family, member D2
3.446	Hs.6790	DNAJB9	DnaJ (Hsp40) homolog, subfamily B, member 9
3.430	Hs.468261	RCAN3	RCAN family member 3
3.427	Hs.471887	LOC728323	uncharacterized LOC728323
3.425	Hs.368353	CNST	consortin, connexin sorting protein
3.421	Hs.437040	PTPN21	protein tyrosine phosphatase, non-receptor type 21
3.420	Hs.425633	CKMT1A/CKMT1B	creatine kinase, mitochondrial 1B
3.415	Hs.37044	PRPH	peripherin
3.412	Hs.514071	LRRC37B	leucine rich repeat containing 37B
3.412	Hs.144114	CAMK2D	calcium/calmodulin-dependent protein kinase II delta
3.401	Hs.127126	CPEB4	cytoplasmic polyadenylation element binding protein 4
3.392	Hs.471492	EIF2C4	eukaryotic translation initiation factor 2C, 4
3.388	Hs.146688	PTGES	prostaglandin E synthase
3.385	Hs.506997	RPS2	ribosomal protein S2
3.378	Hs.387057	THSD4	thrombospondin, type I, domain containing 4
3.372	Hs.555984	CCDC30	coiled-coil domain containing 30
3.359	Hs.207538	JAK1	Janus kinase 1
3.354	Hs.469658	BCL2L11	BCL2-like 11 (apoptosis facilitator)
3.354	Hs.25362	ARL5B	ADP-ribosylation factor-like 5B
3.347	Hs.514505	JMJD6	jumonji domain containing 6
3.347	Hs.377070	GRIA3	glutamate receptor, ionotropic, AMPA 3
3.346	Hs.356766	ZNFX1-AS1	ZNFX1 antisense RNA 1 (non-protein coding)
3.346	Hs.233389	CPVL	carboxypeptidase, vitellogenic-like
3.342	Hs.406096	ZFAND5	zinc finger, AN1-type domain 5
3.333	Hs.20013	SYF2	SYF2 homolog, RNA splicing factor (S. cerevisiae)
3.332	Hs.520898	CTSB	cathepsin B
3.330	Hs.534190	C9orf85	chromosome 9 open reading frame 85
3.328	Hs.515634	ZNF264	zinc finger protein 264
3.324	Hs.529317	HERC6	HECT and RLD domain containing E3 ubiquitin protein ligase family member 6
3.316	Hs.150580	EIF1	eukaryotic translation initiation factor 1
3.315	Hs.408923	TAF1L	TAF1 RNA polymerase II, TATA box binding protein (TBP)-associated factor, 210kDa-like
3.314	Hs.153026	SWAP70	SWAP switching B-cell complex 70kDa subunit
3.312	Hs.518203	PARP14	poly (ADP-ribose) polymerase family, member 14
3.311	Hs.285363	PPP1R37	protein phosphatase 1, regulatory subunit 37
3.311	Hs.466436	GPATCH1	G patch domain containing 1
3.302	Hs.356664	DUOXA1	dual oxidase maturation factor 1
3.292	Hs.143545	SLC30A2	solute carrier family 30 (zinc transporter), member 2
3.292	Hs.145932	MTL5	metallothionein-like 5, testis-specific (tesmin)
3.292	Hs.231265	LOC728978	uncharacterized LOC728978
3.291	Hs.514713	GNAL	guanine nucleotide binding protein (G protein), alpha activating activity polypeptide, olfactory type
3.290	Hs.227777	PTP4A1	protein tyrosine phosphatase type IVA, member 1
3.288	Hs.144502	PIP4K2C	phosphatidylinositol-5-phosphate 4-kinase, type II, gamma
3.288	Hs.163924	NR3C2	nuclear receptor subfamily 3, group C, member 2
3.282	Hs.413111	PLCG2	phospholipase C, gamma 2 (phosphatidylinositol-specific)
3.280	Hs.514819	AP2B1	adaptor-related protein complex 2, beta 1 subunit
3.273	Hs.170422	MCF2L	MCF.2 cell line derived transforming sequence-like
3.271	Hs.439530	DYRK4	dual-specificity tyrosine-(Y)-phosphorylation regulated kinase 4
3.268	Hs.350209	THAP8	THAP domain containing 8
3.257	Hs.487325	PRKACB	protein kinase, cAMP-dependent, catalytic, beta
3.253	Hs.512327	PHLDB3	pleckstrin homology-like domain, family B, member 3
3.253	Hs.203961	NUDT19	nudix (nucleoside diphosphate linked moiety X)-type motif 19
3.252	Hs.2764	NFKBIL1	nuclear factor of kappa light polypeptide gene enhancer in B-cells inhibitor-like 1
3.251	Hs.368131	ST7	suppression of tumorigenicity 7
3.251	Hs.276878	NUP93	nucleoporin 93kDa
3.251	Hs.163244	LRRN1	leucine rich repeat neuronal 1
3.246	Hs.471200	NRP2	neuropilin 2
3.243	Hs.546423	CPEB1	cytoplasmic polyadenylation element binding protein 1
3.242	Hs.180257	ZNF550	zinc finger protein 550
3.236	Hs.362733	FEM1B	fem-1 homolog b (C. elegans)
3.229	Hs.145150	SP110	SP110 nuclear body protein
3.225	Hs.125474	LPXN	leupaxin
3.223	Hs.517094	NEURL2	neuralized homolog 2 (Drosophila)
3.223	Hs.497636	LAMB3	laminin, beta 3
3.216	Hs.546334	AP3S2	adaptor-related protein complex 3, sigma 2 subunit
3.214	Hs.463964	WIPI1	WD repeat domain, phosphoinositide interacting 1
3.212	Hs.522274	CDK20	cyclin-dependent kinase 20
3.211	Hs.379636	UNC45B	unc-45 homolog B (C. elegans)
3.206	Hs.26630	ABCA3	ATP-binding cassette, sub-family A (ABC1), member 3
3.205	Hs.523659	ZNF408	zinc finger protein 408
3.200	Hs.364191	TMEM105	transmembrane protein 105
3.190	Hs.175043	CNNM4	cyclin M4
3.188	Hs.524809	CLIP1	CAP-GLY domain containing linker protein 1
3.186	Hs.172979	ZNF559	zinc finger protein 559
3.182	Hs.350268	IRF2BP2	interferon regulatory factor 2 binding protein 2
3.182	Hs.443301	CEP63	centrosomal protein 63kDa
3.178	Hs.142076	UAP1L1	UDP-N-acteylglucosamine pyrophosphorylase 1-like 1
3.171	Hs.448293	FLJ23152	uncharacterized LOC401236
3.170	Hs.536535	DUSP16	dual specificity phosphatase 16
3.168	Hs.443729	LOC285141	uncharacterized protein LOC285141
3.162	Hs.37916	DPP7	dipeptidyl-peptidase 7
3.161	Hs.199763	SSH1	slingshot homolog 1 (Drosophila)
3.153	Hs.415342	TCF25	transcription factor 25 (basic helix-loop-helix)
3.150	Hs.435535	ZNF395	zinc finger protein 395
3.148	Hs.162996	DYM	dymeclin
3.147	Hs.341906	C3orf15	chromosome 3 open reading frame 15
3.143	Hs.101761	N4BP3	NEDD4 binding protein 3
3.141	Hs.18925	CRBN	cereblon
3.139	Hs.148907	SLC5A12	solute carrier family 5 (sodium/glucose cotransporter), member 12
3.133	Hs.518247	KIAA1257	KIAA1257
3.131	Hs.169238	FUT3	fucosyltransferase 3 (galactoside 3(4)-L-fucosyltransferase, Lewis blood group)
3.131	Hs.494895	AKNA	AT-hook transcription factor
3.130	Hs.520073	ZBTB2	zinc finger and BTB domain containing 2
3.120	Hs.159538	MPPED1	metallophosphoesterase domain containing 1
3.117	Hs.333503	RNF38	ring finger protein 38
3.116	Hs.21213	MYO5A	myosin VA (heavy chain 12, myoxin)
3.108	Hs.155827	GOLGA2	golgin A2
3.108	Hs.526441	GLDN	gliomedin
3.106	Hs.419997	ZBTB49	zinc finger and BTB domain containing 49
3.105	Hs.184736	BEX4	brain expressed, X-linked 4
3.103	Hs.177948	LOC389493	uncharacterized protein LOC389493
3.101	Hs.234583	RAET1K	retinoic acid early transcript 1K pseudogene
3.099	Hs.526435	GOLGA8H	golgin subfamily A member 8-like
3.097	Hs.439309	TMPRSS2	transmembrane protease, serine 2
3.097	Hs.356108	FAM174A	family with sequence similarity 174, member A
3.092	Hs.190622	DDX58	DEAD (Asp-Glu-Ala-Asp) box polypeptide 58
3.088	Hs.326805	RP9	retinitis pigmentosa 9 (autosomal dominant)
3.085	Hs.436410	TBRG1	transforming growth factor beta regulator 1
3.084	Hs.289347	DHRS3	dehydrogenase/reductase (SDR family) member 3
3.082	Hs.448851	USP6	ubiquitin specific peptidase 6 (Tre-2 oncogene)
3.081	Hs.42239	CXorf69	chromosome X open reading frame 69
3.080	Hs.444195	MARVELD2	MARVEL domain containing 2
3.079	Hs.462680	GOSR1	golgi SNAP receptor complex member 1
3.073	Hs.106432	CCDC149	coiled-coil domain containing 149
3.066	Hs.118820	LOC152217	uncharacterized LOC152217
3.062	Hs.226780	OSTM1	osteopetrosis associated transmembrane protein 1
3.061	Hs.435103	XRN1	5'-3' exoribonuclease 1
3.058	Hs.348935	IGLL1/IGLL5	immunoglobulin lambda-like polypeptide 1
3.056	Hs.459759	CREBBP	CREB binding protein
3.054	Hs.369615	SLC25A38	solute carrier family 25, member 38
3.049	Hs.459715	FLYWCH1	FLYWCH-type zinc finger 1
3.049	Hs.473727	SETD4	SET domain containing 4
3.045	Hs.20107	KLC1	kinesin light chain 1
3.044	Hs.507260	SLC15A4	solute carrier family 15, member 4
3.044	Hs.509966	FLVCR2	feline leukemia virus subgroup C cellular receptor family, member 2
3.042	Hs.507076	ACADS	acyl-CoA dehydrogenase, C-2 to C-3 short chain
3.039	Hs.478031	SLC33A1	solute carrier family 33 (acetyl-CoA transporter), member 1
3.039	Hs.232543	BBIP1	BBSome interacting protein 1
3.037	Hs.237642	KLKB1	kallikrein B, plasma (Fletcher factor) 1
3.035	Hs.106185	RALGDS	ral guanine nucleotide dissociation stimulator
3.035	Hs.493275	TRIM31	tripartite motif containing 31
3.034	Hs.442199	NOL8	nucleolar protein 8
3.027	Hs.550833	LOC642826	uncharacterized LOC642826
3.026	Hs.435371	TCP11	t-complex 11 homolog (mouse)
3.025	Hs.461389	CNTNAP4	contactin associated protein-like 4
3.024	Hs.194554	VTI1A	vesicle transport through interaction with t-SNAREs homolog 1A (yeast)
3.021	Hs.42151	HNMT	histamine N-methyltransferase
3.019	Hs.372265	RPF2	ribosome production factor 2 homolog (S. cerevisiae)
3.018	Hs.443976	CEP250	centrosomal protein 250kDa
3.018	Hs.298990	SMARCA2	SWI/SNF related, matrix associated, actin dependent regulator of chromatin, subfamily a, member 2
3.016	Hs.196952	HLF	hepatic leukemia factor
3.015	Hs.456572	NADK	NAD kinase
3.014	Hs.114648	FAM24B	family with sequence similarity 24, member B
3.013	Hs.523510	GTF2H1	general transcription factor IIH, polypeptide 1, 62kDa
3.006	Hs.514489	WBP2	WW domain binding protein 2
3.006	Hs.170849	CCDC122	coiled-coil domain containing 122
3.004	Hs.400876	LOC388796	uncharacterized LOC388796
3.002	Hs.288304	FAM76B	family with sequence similarity 76, member B
3.000	Hs.237506	DNAJB5	DnaJ (Hsp40) homolog, subfamily B, member 5
3.000	Hs.528681	C12orf49	chromosome 12 open reading frame 49
2.999	Hs.535257	ACAP3	ArfGAP with coiled-coil, ankyrin repeat and PH domains 3
2.999	Hs.301756	MED8	mediator complex subunit 8
2.999	Hs.480042	ANXA3	annexin A3
2.992	Hs.131055	NPM2	nucleophosmin/nucleoplasmin 2
2.990	Hs.180062	PSMB8	proteasome (prosome, macropain) subunit, beta type, 8 (large multifunctional peptidase 7)
2.988	Hs.318547	PTPRJ	protein tyrosine phosphatase, receptor type, J
2.988	Hs.528834	NUDT21	nudix (nucleoside diphosphate linked moiety X)-type motif 21
2.988	Hs.116486	C18orf25	chromosome 18 open reading frame 25
2.983	Hs.259412	C1orf63	chromosome 1 open reading frame 63
2.973	Hs.4276	BHLHB9	basic helix-loop-helix domain containing, class B, 9
2.972	Hs.222802	C21orf7	chromosome 21 open reading frame 7
2.969	Hs.284630	TBC1D15	TBC1 domain family, member 15
2.966	Hs.435342	SLU7	SLU7 splicing factor homolog (S. cerevisiae)
2.962	Hs.272499	DHRS2	dehydrogenase/reductase (SDR family) member 2
2.962	Hs.7879	IFRD1	interferon-related developmental regulator 1
2.960	Hs.458346	XCL2	chemokine (C motif) ligand 2
2.960	Hs.79564	NPAS1	neuronal PAS domain protein 1
2.960	Hs.432132	G0S2	G0/G1switch 2
2.958	Hs.356399	RCOR3	REST corepressor 3
2.957	Hs.389171	PINK1	PTEN induced putative kinase 1
2.955	Hs.86368	CLGN	calmegin
2.951	Hs.480116	WDFY3	WD repeat and FYVE domain containing 3
2.951	Hs.317590	CEP89	centrosomal protein 89kDa
2.951	Hs.372360	BBS9	Bardet-Biedl syndrome 9
2.950	Hs.400698	BBS12	Bardet-Biedl syndrome 12
2.949	Hs.522384	FBXO42	F-box protein 42
2.947	Hs.40910	CPNE8	copine VIII
2.945	Hs.38085	GLYATL1	glycine-N-acyltransferase-like 1
2.943	Hs.31474	MAGI2-AS3	MAGI2 antisense RNA 3 (non-protein coding)
2.942	Hs.183861	CHMP4C	charged multivesicular body protein 4C
2.940	Hs.149035	SHANK3	SH3 and multiple ankyrin repeat domains 3
2.933	Hs.517610	MICALL1	MICAL-like 1
2.928	Hs.534496	RAB33B	RAB33B, member RAS oncogene family
2.924	Hs.272805	HRASLS2	HRAS-like suppressor 2
2.924	Hs.370480	ABCB7	ATP-binding cassette, sub-family B (MDR/TAP), member 7
2.923	Hs.154029	HES4	hairy and enhancer of split 4 (Drosophila)
2.919	Hs.133321	TMLHE	trimethyllysine hydroxylase, epsilon
2.919	Hs.56279	CARD18	caspase recruitment domain family, member 18
2.918	Hs.9999	EMP3	epithelial membrane protein 3
2.917	Hs.458276	NFKBIE	nuclear factor of kappa light polypeptide gene enhancer in B-cells inhibitor, epsilon
2.917	Hs.508148	ABI1	abl-interactor 1
2.914	Hs.418416	ZC3H8	zinc finger CCCH-type containing 8
2.912	Hs.438454	FBXO25	F-box protein 25
2.910	Hs.404220	ZNF568	zinc finger protein 568
2.909	Hs.529044	RAB22A	RAB22A, member RAS oncogene family
2.909	Hs.519246	C5orf22	chromosome 5 open reading frame 22
2.908	Hs.129268	ZNF319	zinc finger protein 319
2.907	Hs.8739	ELP2	elongation protein 2 homolog (S. cerevisiae)
2.905	Hs.83761	ZNF274	zinc finger protein 274
2.901	Hs.226307	APOBEC3A	apolipoprotein B mRNA editing enzyme, catalytic polypeptide-like 3A
2.900	Hs.464137	ACOX1	acyl-CoA oxidase 1, palmitoyl
2.898	Hs.186363	SPERT	spermatid associated
2.897	Hs.511397	MCAM	melanoma cell adhesion molecule
2.897	Hs.128316	BAIAP2	BAI1-associated protein 2
2.894	Hs.159066	C10orf118	chromosome 10 open reading frame 118
2.894	Hs.411097	LPHN3	latrophilin 3
2.893	Hs.522771	NKAP	NFKB activating protein
2.893	Hs.515032	MKNK2	MAP kinase interacting serine/threonine kinase 2
2.892	Hs.839	IGFALS	insulin-like growth factor binding protein, acid labile subunit
2.888	Hs.446620	TRAPPC2P1	trafficking protein particle complex 2 pseudogene 1
2.886	Hs.459284	RHCG	Rh family, C glycoprotein
2.885	Hs.499984	SGPL1	sphingosine-1-phosphate lyase 1
2.882	Hs.451977	ATP6V1E1	ATPase, H+ transporting, lysosomal 31kDa, V1 subunit E1
2.882	Hs.499960	SAR1A	SAR1 homolog A (S. cerevisiae)
2.882	Hs.29169	HSPBAP1	HSPB (heat shock 27kDa) associated protein 1
2.881	Hs.171909	ZRSR2	zinc finger (CCCH type), RNA-binding motif and serine/arginine rich 2
2.879	Hs.480190	AFF1	AF4/FMR2 family, member 1
2.878	Hs.524815	HIP1R	huntingtin interacting protein 1 related
2.877	Hs.118394	DCAF10	DDB1 and CUL4 associated factor 10
2.876	Hs.459070	ARNT2	aryl-hydrocarbon receptor nuclear translocator 2
2.874	Hs.162032	HBP1	HMG-box transcription factor 1
2.872	Hs.474185	DGCR6	DiGeorge syndrome critical region gene 6
2.872	Hs.459649	CLCN7	chloride channel, voltage-sensitive 7
2.871	Hs.436445	OSGIN2	oxidative stress induced growth inhibitor family member 2
2.870	Hs.106204	BOD1L1	biorientation of chromosomes in cell division 1-like 1
2.870	Hs.534360	TRIP6	thyroid hormone receptor interactor 6
2.866	Hs.118166	DENND5B	DENN/MADD domain containing 5B
2.861	Hs.473847	SH3BGR	SH3 domain binding glutamic acid-rich protein
2.860	Hs.514220	GRN	granulin
2.858	Hs.98910	RFTN1	raftlin, lipid raft linker 1
2.858	Hs.79334	NFIL3	nuclear factor, interleukin 3 regulated
2.850	Hs.254006	PGGT1B	protein geranylgeranyltransferase type I, beta subunit
2.848	Hs.499833	REEP3	receptor accessory protein 3
2.846	Hs.97300	FLJ27352	uncharacterized LOC145788
2.845	Hs.167805	EPC1	enhancer of polycomb homolog 1 (Drosophila)
2.844	Hs.471576	SP140	SP140 nuclear body protein
2.842	Hs.413513	IKBKB	inhibitor of kappa light polypeptide gene enhancer in B-cells, kinase beta
2.842	Hs.111944	CYP3A7	cytochrome P450, family 3, subfamily A, polypeptide 7
2.840	Hs.436113	PPP1R13B	protein phosphatase 1, regulatory subunit 13B
2.838	Hs.239891	GPR35	G protein-coupled receptor 35
2.837	Hs.453951	NRG1	neuregulin 1
2.837	Hs.386567	GBP2	guanylate binding protein 2, interferon-inducible
2.836	Hs.466044	PKN1	protein kinase N1
2.835	Hs.77318	PAFAH1B1	platelet-activating factor acetylhydrolase 1b, regulatory subunit 1 (45kDa)
2.835	Hs.465744	INSR	insulin receptor
2.833	Hs.522110	CREB3	cAMP responsive element binding protein 3
2.833	Hs.109798	C6orf48	chromosome 6 open reading frame 48
2.832	Hs.487393	FOXK1	forkhead box K1
2.832	Hs.519694	C5orf4	chromosome 5 open reading frame 4
2.830	Hs.438454	FBXO25	F-box protein 25
2.828	Hs.69997	ZNF238	zinc finger protein 238
2.827	Hs.399758	RFESD	Rieske (Fe-S) domain containing
2.827	Hs.121575	IFITM10	interferon induced transmembrane protein 10
2.826	Hs.163754	ZNF669	zinc finger protein 669
2.825	Hs.202677	CD2BP2	CD2 (cytoplasmic tail) binding protein 2
2.821	Hs.54277	FAM50A	family with sequence similarity 50, member A
2.820	Hs.41688	DUSP8	dual specificity phosphatase 8
2.819	Hs.520794	YKT6	YKT6 v-SNARE homolog (S. cerevisiae)
2.819	Hs.234573	USP32P2	ubiquitin specific peptidase 32 pseudogene 2
2.819	Hs.438824	PLEKHO1	pleckstrin homology domain containing, family O member 1
2.811	Hs.255935	BTG1	B-cell translocation gene 1, anti-proliferative
2.809	Hs.260750	SNX12	sorting nexin 12
2.809	Hs.453441	EYS	eyes shut homolog (Drosophila)
2.806	Hs.530381	PIM3	pim-3 oncogene
2.805	Hs.522823	EMD	emerin
2.803	Hs.476320	PBRM1	polybromo 1
2.802	Hs.234282	VPS11	vacuolar protein sorting 11 homolog (S. cerevisiae)
2.801	Hs.508835	TEP1	telomerase-associated protein 1
2.801	Hs.17253	IP6K3	inositol hexakisphosphate kinase 3
2.798	Hs.24998	CCDC130	coiled-coil domain containing 130
2.796	Hs.257341	SAV1	salvador homolog 1 (Drosophila)
2.796	Hs.391860	ADCY9	adenylate cyclase 9
2.792	Hs.234572	WDR81	WD repeat domain 81
2.791	Hs.514477	LLGL2	lethal giant larvae homolog 2 (Drosophila)
2.789	Hs.435479	PPM1H	protein phosphatase, Mg2+/Mn2+ dependent, 1H
2.787	Hs.386684	AHI1	Abelson helper integration site 1
2.783	Hs.514487	LOC100129138	THAP domain containing, apoptosis associated protein 3 pseudogene
2.771	Hs.497573	DICER1-AS1	DICER1 antisense RNA 1 (non-protein coding)
2.771	Hs.331491	DCAF4	DDB1 and CUL4 associated factor 4
2.770	Hs.445818	SPON1	spondin 1, extracellular matrix protein
2.770	Hs.533723	INTS4	integrator complex subunit 4
2.768	Hs.55016	EPS8L2	EPS8-like 2
2.762	Hs.449601	LOC96610	BMS1 homolog, ribosome assembly protein (yeast) pseudogene
2.762	Hs.110571	GADD45B	growth arrest and DNA-damage-inducible, beta
2.758	Hs.511316	FLJ10038	uncharacterized protein FLJ10038
2.756	Hs.192619	FAM160B1	family with sequence similarity 160, member B1
2.755	Hs.546471	CROCCP3	ciliary rootlet coiled-coil, rootletin pseudogene 3
2.749	Hs.352250	GATA5	GATA binding protein 5
2.748	Hs.500897	WBP1L	WW domain binding protein 1-like
2.748	Hs.479856	SPSB2	splA/ryanodine receptor domain and SOCS box containing 2
2.746	Hs.435277	SYNGR3	synaptogyrin 3
2.746	Hs.19904	CTH	cystathionase (cystathionine gamma-lyase)
2.744	Hs.269263	VPS8	vacuolar protein sorting 8 homolog (S. cerevisiae)
2.744	Hs.77768	DNAJB2	DnaJ (Hsp40) homolog, subfamily B, member 2
2.743	Hs.528817	DISP1	dispatched homolog 1 (Drosophila)
2.740	Hs.32148	VIMP	VCP-interacting membrane protein
2.738	Hs.157035	ZNF197	zinc finger protein 197
2.738	Hs.442518	NKAPP1	NFKB activating protein pseudogene 1
2.738	Hs.432562	ITSN2	intersectin 2
2.736	Hs.410596	DCAF7	DDB1 and CUL4 associated factor 7
2.735	Hs.469359	FAM76A	family with sequence similarity 76, member A
2.732	Hs.519313	AFF4	AF4/FMR2 family, member 4
2.732	Hs.157429	SOX3	SRY (sex determining region Y)-box 3
2.730	Hs.20768	ZNF581	zinc finger protein 581
2.726	Hs.260720	DNAJC12	DnaJ (Hsp40) homolog, subfamily C, member 12
2.724	Hs.424484	BRF1	BRF1 homolog, subunit of RNA polymerase III transcription initiation factor IIIB (S. cerevisiae)
2.720	Hs.433839	EEF1A2	eukaryotic translation elongation factor 1 alpha 2
2.719	Hs.274256	ELOVL7	ELOVL fatty acid elongase 7
2.719	Hs.410092	ATG13 (includes EG:362164)	autophagy related 13
2.717	Hs.421907	GLTSCR2	glioma tumor suppressor candidate region gene 2
2.716	Hs.517216	PEA15	phosphoprotein enriched in astrocytes 15
2.712	Hs.449482	MRRF	mitochondrial ribosome recycling factor
2.711	Hs.171695	DUSP1	dual specificity phosphatase 1
2.708	Hs.204575	DOPEY2	dopey family member 2
2.708	Hs.213541	ATXN7L3B	ataxin 7-like 3B
2.707	Hs.356076	XIAP	X-linked inhibitor of apoptosis
2.706	Hs.292057	RP9P	retinitis pigmentosa 9 pseudogene
2.704	Hs.490253	SPRR2G	small proline-rich protein 2G
2.704	Hs.134491	OBFC1	oligonucleotide/oligosaccharide-binding fold containing 1
2.703	Hs.181159	TEF	thyrotrophic embryonic factor
2.703	Hs.489190	SLC25A13	solute carrier family 25 (aspartate/glutamate carrier), member 13
2.702	Hs.12332	PLEKHA7	pleckstrin homology domain containing, family A member 7
2.702	Hs.121924	C5orf56	chromosome 5 open reading frame 56
2.701	Hs.486357	SMPDL3A	sphingomyelin phosphodiesterase, acid-like 3A
2.700	Hs.406223	CWC25	CWC25 spliceosome-associated protein homolog (S. cerevisiae)
2.699	Hs.487511	C7orf26	chromosome 7 open reading frame 26
2.698	Hs.108080	CSRP1	cysteine and glycine-rich protein 1
2.698	Hs.459630	RAB40C	RAB40C, member RAS oncogene family
2.697	Hs.436329	SCRIB	scribbled homolog (Drosophila)
2.696	Hs.98322	OTUD7B	OTU domain containing 7B
2.695	Hs.436429	PTPN3	protein tyrosine phosphatase, non-receptor type 3
2.695	Hs.524461	SP1	Sp1 transcription factor
2.695	Hs.554495	LURAP1	leucine rich adaptor protein 1
2.695	Hs.529846	CAMLG	calcium modulating ligand
2.693	Hs.419171	KIAA1671	KIAA1671
2.692	Hs.520421	PERP	PERP, TP53 apoptosis effector
2.692	Hs.517407	DGCR14	DiGeorge syndrome critical region gene 14
2.692	Hs.460923	CNOT1	CCR4-NOT transcription complex, subunit 1
2.687	Hs.517946	KLHL18	kelch-like 18 (Drosophila)
2.683	Hs.521922	ZNF707	zinc finger protein 707
2.679	Hs.6191	CORO1B	coronin, actin binding protein, 1B
2.675	Hs.504091	HINFP	histone H4 transcription factor
2.672	Hs.144949	RNF114	ring finger protein 114
2.671	Hs.494337	GOLM1	golgi membrane protein 1
2.670	Hs.438782	HDAC5	histone deacetylase 5
2.668	Hs.127022	PTPRE	protein tyrosine phosphatase, receptor type, E
2.664	Hs.534533	OSTBETA	organic solute transporter beta
2.664	Hs.30385	MLLT10	myeloid/lymphoid or mixed-lineage leukemia (trithorax homolog, Drosophila); translocated to, 10
2.664	Hs.518265	CDV3	CDV3 homolog (mouse)
2.663	Hs.272630	ATP6V1D	ATPase, H+ transporting, lysosomal 34kDa, V1 subunit D
2.662	Hs.39311	SRD5A3	steroid 5 alpha-reductase 3
2.659	Hs.414183	LINC00265	long intergenic non-protein coding RNA 265
2.659	Hs.429434	GAB2	GRB2-associated binding protein 2
2.657	Hs.396358	TMEM106B	transmembrane protein 106B
2.655	Hs.159188	PLEKHM3	pleckstrin homology domain containing, family M, member 3
2.655	Hs.48823	HS2ST1	heparan sulfate 2-O-sulfotransferase 1
2.654	Hs.504765	ETV6	ets variant 6
2.653	Hs.503178	SPTBN1	spectrin, beta, non-erythrocytic 1
2.651	Hs.436977	SYTL3	synaptotagmin-like 3
2.651	Hs.254414	SRSF12	serine/arginine-rich splicing factor 12
2.651	Hs.470608	SLC25A12	solute carrier family 25 (aspartate/glutamate carrier), member 12
2.651	Hs.507584	POLR1D	polymerase (RNA) I polypeptide D, 16kDa
2.650	Hs.284284	B3GALT6	UDP-Gal:betaGal beta 1,3-galactosyltransferase polypeptide 6
2.648	Hs.194236	LEP	leptin
2.646	Hs.7471	TM2D2	TM2 domain containing 2
2.645	Hs.501252	TACC2	transforming, acidic coiled-coil containing protein 2
2.645	Hs.528703	ANKRD13A	ankyrin repeat domain 13A
2.643	Hs.387396	TPCN2	two pore segment channel 2
2.643	Hs.125116	CACNA1I	calcium channel, voltage-dependent, T type, alpha 1I subunit
2.642	Hs.533301	PNMA6C	paraneoplastic Ma antigen family member 6C
2.641	Hs.69293	HEXB	hexosaminidase B (beta polypeptide)
2.638	Hs.459174	FAM91A1	family with sequence similarity 91, member A1
2.637	Hs.74050	KDSR	3-ketodihydrosphingosine reductase
2.636	Hs.181300	SEL1L	sel-1 suppressor of lin-12-like (C. elegans)
2.636	Hs.334274	SPINK6	serine peptidase inhibitor, Kazal type 6
2.636	Hs.483537	DNAJC18	DnaJ (Hsp40) homolog, subfamily C, member 18
2.635	Hs.23492	ZNF641	zinc finger protein 641
2.632	Hs.437058	STAT5A	signal transducer and activator of transcription 5A
2.631	Hs.489160	PPP1R9A	protein phosphatase 1, regulatory subunit 9A
2.631	Hs.113094	CORO2A	coronin, actin binding protein, 2A
2.631	Hs.77221	CHKA	choline kinase alpha
2.630	Hs.116481	CD72	CD72 molecule
2.627	Hs.517461	BCR	breakpoint cluster region
2.627	Hs.59214	DNAJC3	DnaJ (Hsp40) homolog, subfamily C, member 3
2.626	Hs.406074	PAWR	PRKC, apoptosis, WT1, regulator
2.626	Hs.175905	AUH	AU RNA binding protein/enoyl-CoA hydratase
2.624	Hs.91393	LIN7C	lin-7 homolog C (C. elegans)
2.624	Hs.520710	KLHDC10	kelch domain containing 10
2.620	Hs.317593	TMCO3	transmembrane and coiled-coil domains 3
2.620	Hs.434947	ZNF295	zinc finger protein 295
2.620	Hs.100921	ZNF193	zinc finger protein 193
2.620	Hs.522255	GKAP1	G kinase anchoring protein 1
2.620	Hs.134060	FNBP1L	formin binding protein 1-like
2.620	Hs.428147	CDC40	cell division cycle 40 homolog (S. cerevisiae)
2.620	Hs.549577	C2orf49	chromosome 2 open reading frame 49
2.619	Hs.82222	SEMA3B	sema domain, immunoglobulin domain (Ig), short basic domain, secreted, (semaphorin) 3B
2.619	Hs.505516	DIP2B	DIP2 disco-interacting protein 2 homolog B (Drosophila)
2.618	Hs.494173	ANXA1	annexin A1
2.617	Hs.516826	TRIB3	tribbles homolog 3 (Drosophila)
2.616	Hs.415791	CDC42EP5	CDC42 effector protein (Rho GTPase binding) 5
2.614	Hs.436068	TMEM38A	transmembrane protein 38A
2.611	Hs.233458	LOC100130557	uncharacterized LOC100130557
2.610	Hs.267632	TMF1	TATA element modulatory factor 1
2.608	Hs.369385	DHDDS	dehydrodolichyl diphosphate synthase
2.607	Hs.496267	IGBP1	immunoglobulin (CD79A) binding protein 1
2.605	Hs.515879	MRPL33	mitochondrial ribosomal protein L33
2.604	Hs.473254	OSBPL2	oxysterol binding protein-like 2
2.604	Hs.433222	NPC2	Niemann-Pick disease, type C2
2.603	Hs.533122	TRA2B	transformer 2 beta homolog (Drosophila)
2.602	Hs.157212	TMEM242	transmembrane protein 242
2.600	Hs.155090	GNB5	guanine nucleotide binding protein (G protein), beta 5
2.600	Hs.490715	RNF32	ring finger protein 32
2.598	Hs.356061	MAP1LC3B	microtubule-associated protein 1 light chain 3 beta
2.597	Hs.413297	RGS16	regulator of G-protein signaling 16
2.597	Hs.489608	ZNF26	zinc finger protein 26
2.597	Hs.277589	DLEC1	deleted in lung and esophageal cancer 1
2.595	Hs.327631	RDH13	retinol dehydrogenase 13 (all-trans/9-cis)
2.595	Hs.143187	DDX49	DEAD (Asp-Glu-Ala-Asp) box polypeptide 49
2.594	Hs.517553	RNF185	ring finger protein 185
2.593	Hs.310429	NIN	ninein (GSK3B interacting protein)
2.593	Hs.515215	ZNF333	zinc finger protein 333
2.592	Hs.78948	RABGGTB	Rab geranylgeranyltransferase, beta subunit
2.592	Hs.502842	CAPN1	calpain 1, (mu/I) large subunit
2.591	Hs.298885	ACOT9	acyl-CoA thioesterase 9
2.591	Hs.469116	SLC9A1	solute carrier family 9, subfamily A (NHE1, cation proton antiporter 1), member 1
2.591	Hs.522891	CXCL12	chemokine (C-X-C motif) ligand 12
2.589	Hs.148670	RHOBTB1	Rho-related BTB domain containing 1
2.589	Hs.529890	CANX	calnexin
2.588	Hs.475382	MTMR14	myotubularin related protein 14
2.585	Hs.46440	SLCO1A2	solute carrier organic anion transporter family, member 1A2
2.585	Hs.500340	TRIP4	thyroid hormone receptor interactor 4
2.585	Hs.508461	MAP3K1	mitogen-activated protein kinase kinase kinase 1, E3 ubiquitin protein ligase
2.584	Hs.304249	UGCG	UDP-glucose ceramide glucosyltransferase
2.584	Hs.74137	TMED10	transmembrane emp24-like trafficking protein 10 (yeast)
2.583	Hs.107387	GET4	golgi to ER traffic protein 4 homolog (S. cerevisiae)
2.581	Hs.182982	GOLGA8A/GOLGA8B	golgin A8 family, member B
2.576	Hs.37034	HOXA5	homeobox A5
2.576	Hs.512815	AP3D1	adaptor-related protein complex 3, delta 1 subunit
2.575	Hs.29764	WNT6	wingless-type MMTV integration site family, member 6
2.575	Hs.325667	THSD1	thrombospondin, type I, domain containing 1
2.574	Hs.41296	FLRT3	fibronectin leucine rich transmembrane protein 3
2.573	Hs.16064	CNKSR3	CNKSR family member 3
2.569	Hs.188881	C1orf172	chromosome 1 open reading frame 172
2.567	Hs.113150	RALGAPA1	Ral GTPase activating protein, alpha subunit 1 (catalytic)
2.565	Hs.187646	TMEM65	transmembrane protein 65
2.564	Hs.531752	RANBP3	RAN binding protein 3
2.563	Hs.278513	LOC390705	protein phosphatase 2, regulatory subunit B'', beta pseudogene
2.563	Hs.520310	LINC00222	long intergenic non-protein coding RNA 222
2.562	Hs.484500	PXDC1	PX domain containing 1
2.562	Hs.435811	ARRB2	arrestin, beta 2
2.559	Hs.373938	BTN2A2	butyrophilin, subfamily 2, member A2
2.557	Hs.436495	MEX3D	mex-3 homolog D (C. elegans)
2.554	Hs.80741	PCCA	propionyl CoA carboxylase, alpha polypeptide
2.554	Hs.118161	C10orf11	chromosome 10 open reading frame 11
2.553	Hs.292570	WDR85	WD repeat domain 85
2.552	Hs.91791	ANO3	anoctamin 3
2.551	Hs.99500	PRDM16	PR domain containing 16
2.551	Hs.368281	MAP2	microtubule-associated protein 2
2.550	Hs.507025	MYNN	myoneurin
2.549	Hs.11747	YTHDF1	YTH domain family, member 1
2.547	Hs.194754	DIEXF	digestive organ expansion factor homolog (zebrafish)
2.544	Hs.152983	HUS1	HUS1 checkpoint homolog (S. pombe)
2.544	Hs.157113	COQ7	coenzyme Q7 homolog, ubiquinone (yeast)
2.542	Hs.28921	GZF1	GDNF-inducible zinc finger protein 1
2.541	Hs.369488	DSCR3	Down syndrome critical region gene 3
2.539	Hs.157688	NR2E1	nuclear receptor subfamily 2, group E, member 1
2.537	Hs.480101	HELQ	helicase, POLQ-like
2.536	Hs.492121	SNX16	sorting nexin 16
2.535	Hs.365207	MED16	mediator complex subunit 16
2.533	Hs.204619	TYW5	tRNA-yW synthesizing protein 5
2.532	Hs.334684	VPS26B	vacuolar protein sorting 26 homolog B (S. pombe)
2.532	Hs.144130	SLC25A36	solute carrier family 25 (pyrimidine nucleotide carrier ), member 36
2.531	Hs.349905	SELRC1	Sel1 repeat containing 1
2.531	Hs.96952	LIN54	lin-54 homolog (C. elegans)
2.530	Hs.479677	SLAIN2	SLAIN motif family, member 2
2.530	Hs.531581	GPR153	G protein-coupled receptor 153
2.530	Hs.413133	FZR1	fizzy/cell division cycle 20 related 1 (Drosophila)
2.529	Hs.104223	TRIM35	tripartite motif containing 35
2.528	Hs.527412	ASAH1	N-acylsphingosine amidohydrolase (acid ceramidase) 1
2.526	Hs.208673	NMNAT3	nicotinamide nucleotide adenylyltransferase 3
2.525	Hs.250760	COX6A2	cytochrome c oxidase subunit VIa polypeptide 2
2.524	Hs.458310	C19orf73	chromosome 19 open reading frame 73
2.522	Hs.300701	TUBB2B	tubulin, beta 2B class IIb
2.522	Hs.154706	SERAC1	serine active site containing 1
2.520	Hs.28491	SAT1	spermidine/spermine N1-acetyltransferase 1
2.517	Hs.351296	UBXN1	UBX domain protein 1
2.517	Hs.203699	GOLPH3L	golgi phosphoprotein 3-like
2.517	Hs.187667	CTNS	cystinosin, lysosomal cystine transporter
2.516	Hs.13291	CCNG2	cyclin G2
2.515	Hs.352018	TAP1	transporter 1, ATP-binding cassette, sub-family B (MDR/TAP)
2.514	Hs.195048	AGAP3	ArfGAP with GTPase domain, ankyrin repeat and PH domain 3
2.510	Hs.189409	FNBP1	formin binding protein 1
2.506	Hs.501511	LRRC8E	leucine rich repeat containing 8 family, member E
2.503	Hs.479602	APBB2	amyloid beta (A4) precursor protein-binding, family B, member 2
2.502	Hs.158870	FAM188A	family with sequence similarity 188, member A
2.501	Hs.267749	UNC93A	unc-93 homolog A (C. elegans)
2.500	Hs.23439	C4orf32	chromosome 4 open reading frame 32
2.497	Hs.554831	WDR33	WD repeat domain 33
2.497	Hs.477003	TBC1D23	TBC1 domain family, member 23
2.497	Hs.189482	RNF112	ring finger protein 112
2.497	Hs.288540	FLJ22184	putative uncharacterized protein FLJ22184
2.496	Hs.522933	UBIAD1	UbiA prenyltransferase domain containing 1
2.493	Hs.178471	ZNF83	zinc finger protein 83
2.492	Hs.465305	TMEM51	transmembrane protein 51
2.489	Hs.152385	FAM214A	family with sequence similarity 214, member A
2.489	Hs.499042	OTUD1	OTU domain containing 1
2.489	Hs.144348	ODF3L1	outer dense fiber of sperm tails 3-like 1
2.489	Hs.274313	IGFBP6	insulin-like growth factor binding protein 6
2.489	Hs.529006	C18orf8	chromosome 18 open reading frame 8
2.488	Hs.318773	CC2D1B	coiled-coil and C2 domain containing 1B
2.487	Hs.504657	CLEC4A	C-type lectin domain family 4, member A
2.486	Hs.190477	ZC3H6	zinc finger CCCH-type containing 6
2.485	Hs.376208	LTB	lymphotoxin beta (TNF superfamily, member 3)
2.485	Hs.99488	C2orf76	chromosome 2 open reading frame 76
2.485	Hs.83530	ARMCX6	armadillo repeat containing, X-linked 6
2.484	Hs.130036	PPM1A	protein phosphatase, Mg2+/Mn2+ dependent, 1A
2.484	Hs.23361	ABTB2	ankyrin repeat and BTB (POZ) domain containing 2
2.483	Hs.487062	IGF2R	insulin-like growth factor 2 receptor
2.482	Hs.528723	ZBTB40	zinc finger and BTB domain containing 40
2.482	Hs.504096	CBL	Cbl proto-oncogene, E3 ubiquitin protein ligase
2.481	Hs.483329	RAPGEF6	Rap guanine nucleotide exchange factor (GEF) 6
2.481	Hs.438830	DNAJC15	DnaJ (Hsp40) homolog, subfamily C, member 15
2.481	Hs.479747	BCAR1	breast cancer anti-estrogen resistance 1
2.480	Hs.238990	CDKN1B	cyclin-dependent kinase inhibitor 1B (p27, Kip1)
2.478	Hs.287471	C1orf43	chromosome 1 open reading frame 43
2.478	Hs.75528	GNL2	guanine nucleotide binding protein-like 2 (nucleolar)
2.477	Hs.90527	CCDC59	coiled-coil domain containing 59
2.476	Hs.292457	SNHG5	small nucleolar RNA host gene 5 (non-protein coding)
2.475	Hs.122363	WIPI2	WD repeat domain, phosphoinositide interacting 2
2.474	Hs.530899	ITPRIPL2	inositol 1,4,5-trisphosphate receptor interacting protein-like 2
2.473	Hs.469944	PLEKHB2	pleckstrin homology domain containing, family B (evectins) member 2
2.473	Hs.371096	CRTC1	CREB regulated transcription coactivator 1
2.472	Hs.128078	ZNF624	zinc finger protein 624
2.472	Hs.486835	RMND1	required for meiotic nuclear division 1 homolog (S. cerevisiae)
2.471	Hs.382874	ZNF70	zinc finger protein 70
2.470	Hs.510927	NSUN5P2	NOP2/Sun domain family, member 5 pseudogene 2
2.470	Hs.534492	PRR7	proline rich 7 (synaptic)
2.468	Hs.13854	PPTC7	PTC7 protein phosphatase homolog (S. cerevisiae)
2.467	Hs.484047	WWC1	WW and C2 domain containing 1
2.467	Hs.369453	DCUN1D2	DCN1, defective in cullin neddylation 1, domain containing 2 (S. cerevisiae)
2.467	Hs.455323	AQP7	aquaporin 7
2.465	Hs.161287	TIGD7	tigger transposable element derived 7
2.464	Hs.285317	TRMT44	tRNA methyltransferase 44 homolog (S. cerevisiae)
2.463	Hs.349656	SCARB2	scavenger receptor class B, member 2
2.463	Hs.484885	PHLDA1	pleckstrin homology-like domain, family A, member 1
2.462	Hs.535239	MCOLN3	mucolipin 3
2.462	Hs.116029	APOPT1	apoptogenic 1
2.460	Hs.549421	PLXNA1	plexin A1
2.460	Hs.22960	BCAS2	breast carcinoma amplified sequence 2
2.459	Hs.470369	BAZ2B	bromodomain adjacent to zinc finger domain, 2B
2.455	Hs.435711	TRIM2	tripartite motif containing 2
2.452	Hs.30246	SLC19A2	solute carrier family 19 (thiamine transporter), member 2
2.452	Hs.450105	ELMOD2	ELMO/CED-12 domain containing 2
2.452	Hs.57973	CARD10	caspase recruitment domain family, member 10
2.452	Hs.205326	ARHGAP27	Rho GTPase activating protein 27
2.449	Hs.50823	PDCD6	programmed cell death 6
2.447	Hs.485606	DRAM2	DNA-damage regulated autophagy modulator 2
2.447	Hs.7764	KLHL21	kelch-like 21 (Drosophila)
2.447	Hs.64173	ATP6V1B1	ATPase, H+ transporting, lysosomal 56/58kDa, V1 subunit B1
2.446	Hs.535008	PDE5A	phosphodiesterase 5A, cGMP-specific
2.446	Hs.435556	BFAR	bifunctional apoptosis regulator
2.445	Hs.42547	C12orf73	chromosome 12 open reading frame 73
2.444	Hs.431460	ICAM2	intercellular adhesion molecule 2
2.443	Hs.465295	LMAN1	lectin, mannose-binding, 1
2.442	Hs.134514	ABCA7	ATP-binding cassette, sub-family A (ABC1), member 7
2.441	Hs.491582	PLAT	plasminogen activator, tissue
2.441	Hs.406392	CRTC2	CREB regulated transcription coactivator 2
2.440	Hs.380233	BUD31	BUD31 homolog (S. cerevisiae)
2.439	Hs.187763	BRD4	bromodomain containing 4
2.439	Hs.477273	ZNF593	zinc finger protein 593
2.439	Hs.148425	CTU1	cytosolic thiouridylase subunit 1 homolog (S. pombe)
2.437	Hs.87435	ARHGEF16	Rho guanine nucleotide exchange factor (GEF) 16
2.434	Hs.157527	TMEM121	transmembrane protein 121
2.434	Hs.555992	HSDL1	hydroxysteroid dehydrogenase like 1
2.432	Hs.519568	P4HA2	prolyl 4-hydroxylase, alpha polypeptide II
2.429	Hs.465061	SMAD2	SMAD family member 2
2.429	Hs.371036	NOX4	NADPH oxidase 4
2.427	Hs.522572	AKAP17A	A kinase (PRKA) anchor protein 17A
2.426	Hs.464184	SEC14L1	SEC14-like 1 (S. cerevisiae)
2.426	Hs.532682	NEUROG3	neurogenin 3
2.426	Hs.322430	NDRG4	NDRG family member 4
2.425	Hs.479670	TEC	tec protein tyrosine kinase
2.424	Hs.16187	USE1	unconventional SNARE in the ER 1 homolog (S. cerevisiae)
2.423	Hs.233308	DAPK3	death-associated protein kinase 3
2.422	Hs.532711	TSSK6	testis-specific serine kinase 6
2.420	Hs.485892	ZNF292	zinc finger protein 292
2.419	Hs.440168	RCAN2	regulator of calcineurin 2
2.419	Hs.149500	NUDT9	nudix (nucleoside diphosphate linked moiety X)-type motif 9
2.419	Hs.3496	LSM10	LSM10, U7 small nuclear RNA associated
2.419	Hs.83077	IL18	interleukin 18 (interferon-gamma-inducing factor)
2.418	Hs.406703	UTP15	UTP15, U3 small nucleolar ribonucleoprotein, homolog (S. cerevisiae)
2.417	Hs.499029	PIP4K2A	phosphatidylinositol-5-phosphate 4-kinase, type II, alpha
2.417	Hs.513463	NUPR1	nuclear protein, transcriptional regulator, 1
2.416	Hs.128548	WDR1	WD repeat domain 1
2.415	Hs.58633	VMA21	VMA21 vacuolar H+-ATPase homolog (S. cerevisiae)
2.415	Hs.511948	RRP8	ribosomal RNA processing 8, methyltransferase, homolog (yeast)
2.415	Hs.552578	HNF1A	HNF1 homeobox A
2.414	Hs.8719	DUSP26	dual specificity phosphatase 26 (putative)
2.407	Hs.154084	PYGM	phosphorylase, glycogen, muscle
2.407	Hs.272215	KLF15	Kruppel-like factor 15
2.406	Hs.37128	LBX1	ladybird homeobox 1
2.405	Hs.519035	LAD1	ladinin 1
2.405	Hs.399800	AKAP8L	A kinase (PRKA) anchor protein 8-like
2.404	Hs.514342	PAPD5	PAP associated domain containing 5
2.404	Hs.495961	CXorf38	chromosome X open reading frame 38
2.403	Hs.369520	SYTL2	synaptotagmin-like 2
2.403	Hs.528581	DNLZ	DNL-type zinc finger
2.402	Hs.474705	TOM1	target of myb1 (chicken)
2.401	Hs.371107	ZNF562	zinc finger protein 562
2.401	Hs.237028	NPR3	natriuretic peptide receptor C/guanylate cyclase C (atrionatriuretic peptide receptor C)
2.399	Hs.168241	ATG2B	autophagy related 2B
2.399	Hs.503594	AMOTL1	angiomotin like 1
2.393	Hs.134406	TXNL4B	thioredoxin-like 4B
2.393	Hs.131469	C5orf47	chromosome 5 open reading frame 47
2.392	Hs.520207	ACBD3	acyl-CoA binding domain containing 3
2.392	Hs.521937	PPP1R16A	protein phosphatase 1, regulatory subunit 16A
2.392	Hs.136280	KLF16	Kruppel-like factor 16
2.392	Hs.44817	C12orf76	chromosome 12 open reading frame 76
2.392	Hs.167741	BTN3A3	butyrophilin, subfamily 3, member A3
2.391	Hs.60300	ZNF622	zinc finger protein 622
2.391	Hs.497332	DDX59	DEAD (Asp-Glu-Ala-Asp) box polypeptide 59
2.389	Hs.224152	TUBGCP3	tubulin, gamma complex associated protein 3
2.389	Hs.445015	GRIN2D	glutamate receptor, ionotropic, N-methyl D-aspartate 2D
2.389	Hs.433732	CLK1	CDC-like kinase 1
2.387	Hs.201340	SEMA3D	sema domain, immunoglobulin domain (Ig), short basic domain, secreted, (semaphorin) 3D
2.387	Hs.9731	NFKBIB	nuclear factor of kappa light polypeptide gene enhancer in B-cells inhibitor, beta
2.387	Hs.167531	MCCC2	methylcrotonoyl-CoA carboxylase 2 (beta)
2.386	Hs.89605	CHRNA3	cholinergic receptor, nicotinic, alpha 3 (neuronal)
2.385	Hs.440291	ZNF524	zinc finger protein 524
2.385	Hs.125715	MBNL2	muscleblind-like splicing regulator 2
2.382	Hs.287971	SGTB	small glutamine-rich tetratricopeptide repeat (TPR)-containing, beta
2.382	Hs.463041	RERE	arginine-glutamic acid dipeptide (RE) repeats
2.382	Hs.503222	RAB6A	RAB6A, member RAS oncogene family
2.382	Hs.470174	ACVR2A	activin A receptor, type IIA
2.381	Hs.370410	TMCC3	transmembrane and coiled-coil domain family 3
2.381	Hs.517421	MED15	mediator complex subunit 15
2.381	Hs.55846	FSD1L	fibronectin type III and SPRY domain containing 1-like
2.380	Hs.443673	R3HDM2	R3H domain containing 2
2.380	Hs.368157	PYGB	phosphorylase, glycogen; brain
2.380	Hs.516410	LCE5A	late cornified envelope 5A
2.380	Hs.531807	ARHGAP25	Rho GTPase activating protein 25
2.378	Hs.500159	HSD17B1	hydroxysteroid (17-beta) dehydrogenase 1
2.377	Hs.368203	DOCK11	dedicator of cytokinesis 11
2.375	Hs.200804	SDCBP	syndecan binding protein (syntenin)
2.374	Hs.9589	UBQLN1	ubiquilin 1
2.374	Hs.303609	ST6GALNAC5	ST6 (alpha-N-acetyl-neuraminyl-2,3-beta-galactosyl-1,3)-N-acetylgalactosaminide alpha-2,6-sialyltransferase 5
2.374	Hs.524590	RAB21	RAB21, member RAS oncogene family
2.374	Hs.434993	DNAJC27	DnaJ (Hsp40) homolog, subfamily C, member 27
2.372	Hs.36959	ZFAND3	zinc finger, AN1-type domain 3
2.371	Hs.465213	WDR7	WD repeat domain 7
2.371	Hs.124854	C7orf13	chromosome 7 open reading frame 13
2.367	Hs.468623	VRK2	vaccinia related kinase 2
2.364	Hs.132359	LNX2	ligand of numb-protein X 2
2.363	Hs.256184	TUT1	terminal uridylyl transferase 1, U6 snRNA-specific
2.362	Hs.372616	ARL1	ADP-ribosylation factor-like 1
2.362	Hs.125507	DDX43	DEAD (Asp-Glu-Ala-Asp) box polypeptide 43
2.361	Hs.528641	SIRT7	sirtuin 7
2.361	Hs.30213	CLN5	ceroid-lipofuscinosis, neuronal 5
2.359	Hs.499000	DNAJC1	DnaJ (Hsp40) homolog, subfamily C, member 1
2.359	Hs.26899	C2CD2L	C2CD2-like
2.358	Hs.399779	TMEM151A	transmembrane protein 151A
2.358	Hs.353013	C20orf11	chromosome 20 open reading frame 11
2.357	Hs.191179	RAB11FIP1	RAB11 family interacting protein 1 (class I)
2.357	Hs.524234	FNDC5	fibronectin type III domain containing 5
2.356	Hs.43133	ZNF623	zinc finger protein 623
2.355	Hs.368802	SP5	Sp5 transcription factor
2.355	Hs.9911	C12orf44	chromosome 12 open reading frame 44
2.354	Hs.115429	RIMBP3	RIMS binding protein 3
2.354	Hs.459211	AKAP13	A kinase (PRKA) anchor protein 13
2.351	Hs.516235	LIPT1	lipoyltransferase 1
2.350	Hs.508021	RCBTB1	regulator of chromosome condensation (RCC1) and BTB (POZ) domain containing protein 1
2.349	Hs.445078	TLK2	tousled-like kinase 2
2.348	Hs.490551	UBAP2L	ubiquitin associated protein 2-like
2.348	Hs.169378	MPDZ	multiple PDZ domain protein
2.348	Hs.445817	C4orf29	chromosome 4 open reading frame 29
2.347	Hs.546478	RNF19B	ring finger protein 19B
2.346	Hs.527688	TAF3	TAF3 RNA polymerase II, TATA box binding protein (TBP)-associated factor, 140kDa
2.346	Hs.527751	PWWP2B	PWWP domain containing 2B
2.345	Hs.522399	ZNF79	zinc finger protein 79
2.344	Hs.407694	ZNF350	zinc finger protein 350
2.343	Hs.8008	DMAP1	DNA methyltransferase 1 associated protein 1
2.342	Hs.421848	MRPL43	mitochondrial ribosomal protein L43
2.342	Hs.434828	HES7	hairy and enhancer of split 7 (Drosophila)
2.341	Hs.487498	DAGLB	diacylglycerol lipase, beta
2.338	Hs.546542	RAB43	RAB43, member RAS oncogene family
2.338	Hs.7036	NAGK	N-acetylglucosamine kinase
2.337	Hs.196102	RB1CC1	RB1-inducible coiled-coil 1
2.337	Hs.61389	C6orf52	chromosome 6 open reading frame 52
2.334	Hs.136235	LYSMD3	LysM, putative peptidoglycan-binding, domain containing 3
2.334	Hs.483772	FBXO38	F-box protein 38
2.334	Hs.270833	AREG/AREGB	amphiregulin
2.332	Hs.8595	MIIP	migration and invasion inhibitory protein
2.328	Hs.368569	RANBP10	RAN binding protein 10
2.324	Hs.214043	CCDC90A	coiled-coil domain containing 90A
2.324	Hs.475055	BIK	BCL2-interacting killer (apoptosis-inducing)
2.323	Hs.376600	FSIP2	fibrous sheath interacting protein 2
2.322	Hs.156055	CTC1	CTS telomere maintenance complex component 1
2.319	Hs.94367	NKX2-1	NK2 homeobox 1
2.319	Hs.487027	EZR	ezrin
2.318	Hs.239370	GPSM1	G-protein signaling modulator 1
2.315	Hs.410965	DGCR6L	DiGeorge syndrome critical region gene 6-like
2.314	Hs.50403	TBX19	T-box 19
2.314	Hs.62919	BATF3	basic leucine zipper transcription factor, ATF-like 3
2.313	Hs.278500	GNPDA1	glucosamine-6-phosphate deaminase 1
2.312	Hs.257126	MBLAC1	metallo-beta-lactamase domain containing 1
2.311	Hs.475018	TCF20	transcription factor 20 (AR1)
2.310	Hs.486285	RSBN1	round spermatid basic protein 1
2.310	Hs.500013	DNAJB12	DnaJ (Hsp40) homolog, subfamily B, member 12
2.310	Hs.525549	BTBD7	BTB (POZ) domain containing 7
2.309	Hs.528299	KAT5	K(lysine) acetyltransferase 5
2.308	Hs.98594	ARHGEF10	Rho guanine nucleotide exchange factor (GEF) 10
2.304	Hs.258212	TMEM159	transmembrane protein 159
2.304	Hs.129850	GSTTP1	glutathione S-transferase theta pseudogene 1
2.304	Hs.435775	C10orf47	chromosome 10 open reading frame 47
2.302	Hs.489615	NAMPT	nicotinamide phosphoribosyltransferase
2.302	Hs.515018	GNA13	guanine nucleotide binding protein (G protein), alpha 13
2.301	Hs.31334	PRPF6	PRP6 pre-mRNA processing factor 6 homolog (S. cerevisiae)
2.300	Hs.466907	CBLC	Cbl proto-oncogene, E3 ubiquitin protein ligase C
2.299	Hs.9587	PEAK1	NKF3 kinase family member
2.299	Hs.278432	MYH6	myosin, heavy chain 6, cardiac muscle, alpha
2.297	Hs.520636	RNF216P1	ring finger protein 216 pseudogene 1
2.295	Hs.483816	PPARGC1B	peroxisome proliferator-activated receptor gamma, coactivator 1 beta
2.295	Hs.12420	PHF17	PHD finger protein 17
2.295	Hs.435557	KIF5C	kinesin family member 5C
2.294	Hs.76171	CEBPA	CCAAT/enhancer binding protein (C/EBP), alpha
2.294	Hs.78089	ATP6V1F	ATPase, H+ transporting, lysosomal 14kDa, V1 subunit F
2.293	Hs.131915	ADNP2	ADNP homeobox 2
2.287	Hs.468099	YIPF4	Yip1 domain family, member 4
2.286	Hs.434957	ZNF704	zinc finger protein 704
2.285	Hs.127950	BRD1	bromodomain containing 1
2.285	Hs.465607	APBA3	amyloid beta (A4) precursor protein-binding, family A, member 3
2.284	Hs.445061	VAC14	Vac14 homolog (S. cerevisiae)
2.284	Hs.276310	CIDECP	cell death-inducing DFFA-like effector c pseudogene
2.283	Hs.172613	SLC12A7	solute carrier family 12 (potassium/chloride transporters), member 7
2.282	Hs.519230	RBBP5	retinoblastoma binding protein 5
2.282	Hs.271695	NOB1	NIN1/RPN12 binding protein 1 homolog (S. cerevisiae)
2.281	Hs.515351	GRAMD1A	GRAM domain containing 1A
2.281	Hs.546654	FLJ45340	uncharacterized LOC402483
2.281	Hs.474822	BAIAP2L2	BAI1-associated protein 2-like 2
2.279	Hs.481992	C6	complement component 6
2.278	Hs.104203	CCDC115	coiled-coil domain containing 115
2.277	Hs.124503	ZEB1	zinc finger E-box binding homeobox 1
2.274	Hs.62886	SPARCL1	SPARC-like 1 (hevin)
2.274	Hs.477361	SEC22A	SEC22 vesicle trafficking protein homolog A (S. cerevisiae)
2.274	Hs.525626	PACS2	phosphofurin acidic cluster sorting protein 2
2.272	Hs.477959	SIAH2	siah E3 ubiquitin protein ligase 2
2.271	Hs.505141	TSPAN11	tetraspanin 11
2.270	Hs.184298	CDK7	cyclin-dependent kinase 7
2.267	Hs.440553	ZNF473	zinc finger protein 473
2.267	Hs.25363	PSEN2	presenilin 2 (Alzheimer disease 4)
2.266	Hs.400533	GLI4	GLI family zinc finger 4
2.265	Hs.519469	SLC30A1	solute carrier family 30 (zinc transporter), member 1
2.264	Hs.334515	ZSCAN10	zinc finger and SCAN domain containing 10
2.264	Hs.446445	YIF1A	Yip1 interacting factor homolog A (S. cerevisiae)
2.264	Hs.158450	CCDC19	coiled-coil domain containing 19
2.260	Hs.462693	ZNF22	zinc finger protein 22 (KOX 15)
2.260	Hs.546295	XCL1	chemokine (C motif) ligand 1
2.260	Hs.178715	PRDM11	PR domain containing 11
2.258	Hs.511756	RPP40	ribonuclease P/MRP 40kDa subunit
2.257	Hs.369607	GAK	cyclin G associated kinase
2.256	Hs.106469	SUPV3L1	suppressor of var1, 3-like 1 (S. cerevisiae)
2.255	Hs.485233	MAPK14	mitogen-activated protein kinase 14
2.255	Hs.12144	KIAA1033	KIAA1033
2.254	Hs.523506	WARS2	tryptophanyl tRNA synthetase 2, mitochondrial
2.253	Hs.136885	RNF6	ring finger protein (C3H2C3 type) 6
2.253	Hs.121536	FAM54A	family with sequence similarity 54, member A
2.252	Hs.522090	GALT	galactose-1-phosphate uridylyltransferase
2.251	Hs.180903	TYMP	thymidine phosphorylase
2.250	Hs.405913	C12orf57	chromosome 12 open reading frame 57
2.249	Hs.65758	ITPR3	inositol 1,4,5-trisphosphate receptor, type 3
2.248	Hs.435255	UBXN6	UBX domain protein 6
2.248	Hs.505154	FAM60A	family with sequence similarity 60, member A
2.248	Hs.148845	C1orf50	chromosome 1 open reading frame 50
2.244	Hs.495349	PRRC2B	proline-rich coiled-coil 2B
2.243	Hs.370360	MOB2	MOB kinase activator 2
2.242	Hs.128056	AVL9	AVL9 homolog (S. cerevisiase)
2.241	Hs.449867	RDX	radixin
2.238	Hs.432996	RSRC2	arginine/serine-rich coiled-coil 2
2.237	Hs.443258	SREBF2	sterol regulatory element binding transcription factor 2
2.237	Hs.200051	ACBD6	acyl-CoA binding domain containing 6
2.234	Hs.525634	DRAM1	DNA-damage regulated autophagy modulator 1
2.232	Hs.380738	LOC728431	uncharacterized LOC728431
2.231	Hs.125037	ASB6	ankyrin repeat and SOCS box containing 6
2.230	Hs.270437	COL4A3BP	collagen, type IV, alpha 3 (Goodpasture antigen) binding protein
2.230	Hs.201939	ATP6V0A2	ATPase, H+ transporting, lysosomal V0 subunit a2
2.229	Hs.48428	NT5DC3	5'-nucleotidase domain containing 3
2.229	Hs.156302	GTF2IRD1	GTF2I repeat domain containing 1
2.227	Hs.483209	CEP120	centrosomal protein 120kDa
2.227	Hs.351099	ATP5SL	ATP5S-like
2.226	Hs.440932	SEPT9	septin 9
2.226	Hs.424414	MSX1	msh homeobox 1
2.225	Hs.436527	ANAPC1/LOC100286979	anaphase promoting complex subunit 1
2.222	Hs.47712	ZNF555	zinc finger protein 555
2.222	Hs.76224	EFEMP1	EGF containing fibulin-like extracellular matrix protein 1
2.219	Hs.553518	DUX4	double homeobox 4
2.218	Hs.4866	SLC26A11	solute carrier family 26, member 11
2.218	Hs.350702	ISCU	iron-sulfur cluster scaffold homolog (E. coli)
2.218	Hs.461705	BANP	BTG3 associated nuclear protein
2.217	Hs.390568	ZNF585B	zinc finger protein 585B
2.217	Hs.501114	RNF165	ring finger protein 165
2.217	Hs.525752	KLF13	Kruppel-like factor 13
2.217	Hs.551785	DPY19L2P3	dpy-19-like 2 pseudogene 3 (C. elegans)
2.216	Hs.308171	SFSWAP	splicing factor, suppressor of white-apricot homolog (Drosophila)
2.213	Hs.534284	GBP3	guanylate binding protein 3
2.212	Hs.495854	KLHL15	kelch-like 15 (Drosophila)
2.212	Hs.473420	BTG3	BTG family, member 3
2.211	Hs.351839	NFXL1	nuclear transcription factor, X-box binding-like 1
2.208	Hs.474643	C22orf28	chromosome 22 open reading frame 28
2.207	Hs.373741	HM13	histocompatibility (minor) 13
2.206	Hs.530863	TRAF7	TNF receptor-associated factor 7, E3 ubiquitin protein ligase
2.206	Hs.195642	RNF213	ring finger protein 213
2.206	Hs.6449	CPSF3L	cleavage and polyadenylation specific factor 3-like
2.206	Hs.335393	CHIC2	cysteine-rich hydrophobic domain 2
2.206	Hs.11067	C17orf28	chromosome 17 open reading frame 28
2.206	Hs.193163	BIN1	bridging integrator 1
2.205	Hs.208219	TSPAN10	tetraspanin 10
2.205	Hs.517617	MAFF	v-maf musculoaponeurotic fibrosarcoma oncogene homolog F (avian)
2.203	Hs.531789	SCAP	SREBF chaperone
2.203	Hs.125742	LRCH4	leucine-rich repeats and calponin homology (CH) domain containing 4
2.202	Hs.330463	FRMD4A	FERM domain containing 4A
2.202	Hs.115263	EREG	epiregulin
2.199	Hs.530227	HSF1	heat shock transcription factor 1
2.199	Hs.159472	ABL2	v-abl Abelson murine leukemia viral oncogene homolog 2
2.198	Hs.148178	RAP1GAP	RAP1 GTPase activating protein
2.198	Hs.171844	PVR	poliovirus receptor
2.198	Hs.440644	P4HA3	prolyl 4-hydroxylase, alpha polypeptide III
2.198	Hs.464419	FBXO6	F-box protein 6
2.192	Hs.370950	CSRNP1	cysteine-serine-rich nuclear protein 1
2.190	Hs.248174	HIST1H2AB/HIST1H2AE	histone cluster 1, H2ae
2.189	Hs.472010	PRNP	prion protein
2.188	Hs.194816	STOML1	stomatin (EPB72)-like 1
2.188	Hs.191346	SEPT7	septin 7
2.186	Hs.514116	GGNBP2	gametogenetin binding protein 2
2.186	Hs.143315	GPR150	G protein-coupled receptor 150
2.185	Hs.530687	RNH1	ribonuclease/angiogenin inhibitor 1
2.184	Hs.243994	DEAF1	deformed epidermal autoregulatory factor 1 (Drosophila)
2.183	Hs.145575	UBL3	ubiquitin-like 3
2.183	Hs.214247	C7orf25	chromosome 7 open reading frame 25
2.180	Hs.100299	LIG3	ligase III, DNA, ATP-dependent
2.180	Hs.178347	INPP5K	inositol polyphosphate-5-phosphatase K
2.179	Hs.443469	IFITM5	interferon induced transmembrane protein 5
2.179	Hs.460960	IDS	iduronate 2-sulfatase
2.173	Hs.181552	ZNF140	zinc finger protein 140
2.172	Hs.55940	SELM	selenoprotein M
2.172	Hs.390817	MYO15B	myosin XVB pseudogene
2.171	Hs.377155	MTDH	metadherin
2.171	Hs.36794	CCNDBP1	cyclin D-type binding-protein 1
2.169	Hs.506558	HCFC2	host cell factor C2
2.167	Hs.352142	GTF2IRD2	GTF2I repeat domain containing 2
2.167	Hs.444355	CATSPER3	cation channel, sperm associated 3
2.166	Hs.499205	IRX3	iroquois homeobox 3
2.165	Hs.546250	DYNC1I2	dynein, cytoplasmic 1, intermediate chain 2
2.164	Hs.462640	DNAJC11	DnaJ (Hsp40) homolog, subfamily C, member 11
2.161	Hs.158304	CHST3	carbohydrate (chondroitin 6) sulfotransferase 3
2.160	Hs.86492	SMPX	small muscle protein, X-linked
2.160	Hs.555918	MORC2	MORC family CW-type zinc finger 2
2.158	Hs.448939	LOC284344	uncharacterized LOC284344
2.157	Hs.468254	THUMPD2	THUMP domain containing 2
2.156	Hs.508343	AMACR	alpha-methylacyl-CoA racemase
2.155	Hs.483259	PRRC1	proline-rich coiled-coil 1
2.155	Hs.325631	MIF4GD	MIF4G domain containing
2.155	Hs.530936	CHD9	chromodomain helicase DNA binding protein 9
2.154	Hs.505289	YAF2	YY1 associated factor 2
2.153	Hs.475319	LRRFIP2	leucine rich repeat (in FLII) interacting protein 2
2.152	Hs.444172	TRAF6	TNF receptor-associated factor 6, E3 ubiquitin protein ligase
2.152	Hs.446327	LOC494141	mitochondrial carrier triple repeat 1 pseudogene
2.152	Hs.302963	LOC100130872	uncharacterized LOC100130872
2.152	Hs.6874	DSTYK	dual serine/threonine and tyrosine protein kinase
2.151	Hs.511039	LOC100133091	uncharacterized LOC100133091
2.149	Hs.487458	RNF216	ring finger protein 216
2.149	Hs.75277	RMND5A	required for meiotic nuclear division 5 homolog A (S. cerevisiae)
2.148	Hs.370267	TNKS	tankyrase, TRF1-interacting ankyrin-related ADP-ribose polymerase
2.148	Hs.482439	OCLN	occludin
2.147	Hs.9003	C16orf58	chromosome 16 open reading frame 58
2.143	Hs.20103	EGFLAM	EGF-like, fibronectin type III and laminin G domains
2.142	Hs.500466	PTEN	phosphatase and tensin homolog
2.141	Hs.400659	PUSL1	pseudouridylate synthase-like 1
2.141	Hs.340636	GTPBP5	GTP binding protein 5 (putative)
2.141	Hs.459345	CRTC3	CREB regulated transcription coactivator 3
2.140	Hs.146196	TBX15	T-box 15
2.140	Hs.266728	DHRS12	dehydrogenase/reductase (SDR family) member 12
2.140	Hs.497159	C1orf21	chromosome 1 open reading frame 21
2.138	Hs.12865	NSFL1C	NSFL1 (p97) cofactor (p47)
2.137	Hs.112916	SLC3A1	solute carrier family 3 (cystine, dibasic and neutral amino acid transporters, activator of cystine, dibasic and neutral amino acid transport), member 1
2.136	Hs.350229	CASC3	cancer susceptibility candidate 3
2.135	Hs.521456	TNFRSF10B	tumor necrosis factor receptor superfamily, member 10b
2.132	Hs.45107	SEC11C	SEC11 homolog C (S. cerevisiae)
2.130	Hs.293811	C21orf91	chromosome 21 open reading frame 91
2.129	Hs.513804	RNF166	ring finger protein 166
2.128	Hs.513501	ZNF48	zinc finger protein 48
2.125	Hs.189329	SMURF1	SMAD specific E3 ubiquitin protein ligase 1
2.124	Hs.481181	NEK1	NIMA (never in mitosis gene a)-related kinase 1
2.122	Hs.546419	GUF1	GUF1 GTPase homolog (S. cerevisiae)
2.121	Hs.444743	HEXDC	hexosaminidase (glycosyl hydrolase family 20, catalytic domain) containing
2.121	Hs.83147	GNL1	guanine nucleotide binding protein-like 1
2.121	Hs.210469	ELMO2	engulfment and cell motility 2
2.121	Hs.221761	DDX19B	DEAD (Asp-Glu-Ala-Asp) box polypeptide 19B
2.118	Hs.321273	EXOC4	exocyst complex component 4
2.117	Hs.194710	GCNT3	glucosaminyl (N-acetyl) transferase 3, mucin type
2.116	Hs.465784	TIMM44	translocase of inner mitochondrial membrane 44 homolog (yeast)
2.115	Hs.386975	ARSE	arylsulfatase E (chondrodysplasia punctata 1)
2.114	Hs.529357	LOC642236	FSHD region gene 1 pseudogene
2.113	Hs.5327	ZNF770	zinc finger protein 770
2.113	Hs.459573	WASH3P	WAS protein family homolog 3 pseudogene
2.113	Hs.530315	RILPL1	Rab interacting lysosomal protein-like 1
2.113	Hs.434255	PSD3	pleckstrin and Sec7 domain containing 3
2.110	Hs.418285	LOC100506392	uncharacterized LOC100506392
2.109	Hs.14968	PLAG1	pleiomorphic adenoma gene 1
2.108	Hs.109778	WDR48	WD repeat domain 48
2.108	Hs.432397	DIP2C	DIP2 disco-interacting protein 2 homolog C (Drosophila)
2.107	Hs.122926	NR3C1	nuclear receptor subfamily 3, group C, member 1 (glucocorticoid receptor)
2.106	Hs.518614	TADA2B	transcriptional adaptor 2B
2.106	Hs.517419	KLHL22	kelch-like 22 (Drosophila)
2.105	Hs.530443	C11orf96	chromosome 11 open reading frame 96
2.104	Hs.120766	ZNF330	zinc finger protein 330
2.102	Hs.348883	FOXC1	forkhead box C1
2.102	Hs.295563	C12orf45	chromosome 12 open reading frame 45
2.100	Hs.25892	SNHG15	small nucleolar RNA host gene 15 (non-protein coding)
2.094	Hs.130714	C19orf77	chromosome 19 open reading frame 77
2.093	Hs.28872	FAM171B	family with sequence similarity 171, member B
2.093	Hs.417962	DUSP4	dual specificity phosphatase 4
2.091	Hs.507948	COG3	component of oligomeric golgi complex 3
2.087	Hs.375217	RNF31	ring finger protein 31
2.087	Hs.474536	MTMR3	myotubularin related protein 3
2.086	Hs.468702	COMMD1	copper metabolism (Murr1) domain containing 1
2.085	Hs.431101	GNG12	guanine nucleotide binding protein (G protein), gamma 12
2.083	Hs.552645	MFI2-AS1	MFI2 antisense RNA 1 (non-protein coding)
2.083	Hs.440776	DPH5	DPH5 homolog (S. cerevisiae)
2.083	Hs.512908	ARPP19	cAMP-regulated phosphoprotein, 19kDa
2.080	Hs.214142	MTHFR	methylenetetrahydrofolate reductase (NAD(P)H)
2.079	Hs.286261	WDR55	WD repeat domain 55
2.077	Hs.7165	ZNF259	zinc finger protein 259
2.075	Hs.351558	U2AF1L4	U2 small nuclear RNA auxiliary factor 1-like 4
2.074	Hs.370024	SEC31A	SEC31 homolog A (S. cerevisiae)
2.072	Hs.125348	FAM193A	family with sequence similarity 193, member A
2.072	Hs.28896	CXorf23	chromosome X open reading frame 23
2.071	Hs.297411	SAMD8	sterile alpha motif domain containing 8
2.069	Hs.104879	SERPINB9	serpin peptidase inhibitor, clade B (ovalbumin), member 9
2.066	Hs.139120	RPP30	ribonuclease P/MRP 30kDa subunit
2.065	Hs.27184	GFER	growth factor, augmenter of liver regeneration
2.064	Hs.482291	ADAMTS6	ADAM metallopeptidase with thrombospondin type 1 motif, 6
2.061	Hs.529925	UBR2	ubiquitin protein ligase E3 component n-recognin 2
2.058	Hs.348609	PARP10	poly (ADP-ribose) polymerase family, member 10
2.054	Hs.480454	INTS12	integrator complex subunit 12
2.048	Hs.333120	MAPKAPK5-AS1	MAPKAPK5 antisense RNA 1 (non-protein coding)
2.046	Hs.97794	RAD9B	RAD9 homolog B (S. pombe)
2.041	Hs.50749	TRIM4	tripartite motif containing 4
2.041	Hs.468186	HEATR5B	HEAT repeat containing 5B
2.036	Hs.528993	RALBP1	ralA binding protein 1
2.035	Hs.123198	MYO9B	myosin IXB
2.034	Hs.136829	RFX3	regulatory factor X, 3 (influences HLA class II expression)
2.025	Hs.468590	C2orf63	chromosome 2 open reading frame 63
2.024	Hs.101539	LOC729420	uncharacterized LOC729420
2.022	Hs.31704	TTC9C	tetratricopeptide repeat domain 9C
2.020	Hs.406709	CTAGE1	cutaneous T-cell lymphoma-associated antigen 1
2.018	Hs.372000	NSMAF	neutral sphingomyelinase (N-SMase) activation associated factor
B. Downregulated genes
Fold Change	ID	Symbol	Entrez Gene Name
-100.000	Hs.432397	DIP2C	DIP2 disco-interacting protein 2 homolog C (Drosophila)
-100.000	Hs.412196	IFT57	intraflagellar transport 57 homolog (Chlamydomonas)
-100.000	Hs.499704	PHYHIPL	phytanoyl-CoA 2-hydroxylase interacting protein-like
-100.000	Hs.531629	ZNF729	zinc finger protein 729
-52.083	Hs.40499	DKK1	dickkopf 1 homolog (Xenopus laevis)
-41.494	Hs.789	CXCL1	chemokine (C-X-C motif) ligand 1 (melanoma growth stimulating activity, alpha)
-39.062	Hs.499674	MBL2	mannose-binding lectin (protein C) 2, soluble
-38.462	Hs.518267	TF	transferrin
-32.154	Hs.313	SPP1	secreted phosphoprotein 1
-27.473	Hs.440934	ARG1	arginase, liver
-25.063	Hs.445885	KIAA1217	KIAA1217
-21.008	Hs.410037	CTGF	connective tissue growth factor
-20.619	Hs.154210	S1PR1	sphingosine-1-phosphate receptor 1
-19.960	Hs.445489	PLEKHB1	pleckstrin homology domain containing, family B (evectins) member 1
-18.832	Hs.283683	C8orf4	chromosome 8 open reading frame 4
-17.065	Hs.496222	RALGPS2	Ral GEF with PH domain and SH3 binding motif 2
-16.835	Hs.447962	FLJ42875	uncharacterized LOC440556
-16.694	Hs.380135	FABP1	fatty acid binding protein 1, liver
-16.260	Hs.298654	DUSP6	dual specificity phosphatase 6
-16.000	Hs.272207	MYH4	myosin, heavy chain 4, skeletal muscle
-15.949	Hs.512937	CPB2	carboxypeptidase B2 (plasma)
-15.314	Hs.554736	CP	ceruloplasmin (ferroxidase)
-15.106	Hs.504609	ID1	inhibitor of DNA binding 1, dominant negative helix-loop-helix protein
-14.948	Hs.108106	UHRF1	ubiquitin-like with PHD and ring finger domains 1
-14.388	Hs.74471	GJA1	gap junction protein, alpha 1, 43kDa
-14.045	Hs.470654	CDCA7	cell division cycle associated 7
-13.423	Hs.296323	SGK1	serum/glucocorticoid regulated kinase 1
-13.298	Hs.2795	LDHA	lactate dehydrogenase A
-13.055	Hs.444637	LRP8	low density lipoprotein receptor-related protein 8, apolipoprotein e receptor
-12.970	Hs.42586	GPAM	glycerol-3-phosphate acyltransferase, mitochondrial
-12.903	Hs.509067	PDGFRB	platelet-derived growth factor receptor, beta polypeptide
-12.642	Hs.312485	CFI	complement factor I
-12.376	Hs.518808	AFP	alpha-fetoprotein
-11.905	Hs.370040	MYCBP	c-myc binding protein
-11.848	Hs.124953	CUX2	cut-like homeobox 2
-11.050	Hs.116724	AKR1B10	aldo-keto reductase family 1, member B10 (aldose reductase)
-10.799	Hs.624	IL8	interleukin 8
-10.776	Hs.523526	E2F8	E2F transcription factor 8
-10.764	Hs.24236	LGALS14	lectin, galactoside-binding, soluble, 14
-10.627	Hs.488189	H2AFV	H2A histone family, member V
-10.215	Hs.75498	CCL20	chemokine (C-C motif) ligand 20
-10.194	Hs.516539	HNRNPA3	heterogeneous nuclear ribonucleoprotein A3
-10.152	Hs.502745	FADS2	fatty acid desaturase 2
-10.070	Hs.211602	SMC1A	structural maintenance of chromosomes 1A
-10.060	Hs.77741	KNG1	kininogen 1
-9.901	Hs.521212	AKR1B1	aldo-keto reductase family 1, member B1 (aldose reductase)
-9.901	Hs.512833	ZC3HAV1L	zinc finger CCCH-type, antiviral 1-like
-9.709	Hs.291319	MBNL3	muscleblind-like splicing regulator 3
-9.709	Hs.285887	UGT2B4	UDP glucuronosyltransferase 2 family, polypeptide B4
-9.524	Hs.90756	KLB	klotho beta
-9.346	Hs.524579	LYZ	lysozyme
-9.174	Hs.226390	RRM2	ribonucleotide reductase M2
-9.009	Hs.293130	VNN2	vanin 2
-8.929	Hs.477887	AGTR1	angiotensin II receptor, type 1
-8.696	Hs.198363	MCM10	minichromosome maintenance complex component 10
-8.696	Hs.476636	MAGI1	membrane associated guanylate kinase, WW and PDZ domain containing 1
-8.475	Hs.363396	CFH	complement factor H
-8.475	Hs.406515	NQO1	NAD(P)H dehydrogenase, quinone 1
-8.403	Hs.513711	HP	haptoglobin
-8.333	Hs.460260	AKR1C1/AKR1C2	aldo-keto reductase family 1, member C2 (dihydrodiol dehydrogenase 2; bile acid binding protein; 3-alpha hydroxysteroid dehydrogenase, type III)
-8.333	Hs.46468	CCR6	chemokine (C-C motif) receptor 6
-8.264	Hs.503546	FADS1	fatty acid desaturase 1
-8.264	Hs.491143	FGL1	fibrinogen-like 1
-7.937	Hs.112405	S100A9	S100 calcium binding protein A9
-7.634	Hs.385913	ANP32E	acidic (leucine-rich) nuclear phosphoprotein 32 family, member E
-7.576	Hs.112160	PIF1	PIF1 5'-to-3' DNA helicase homolog (S. cerevisiae)
-7.463	Hs.512677	SAA2-SAA4/SAA4	serum amyloid A4, constitutive
-7.353	Hs.522590	EIF1AX	eukaryotic translation initiation factor 1A, X-linked
-7.299	Hs.528304	ADAM28	ADAM metallopeptidase domain 28
-7.299	Hs.527105	HNRPDL	heterogeneous nuclear ribonucleoprotein D-like
-7.299	Hs.378532	HBS1L	HBS1-like (S. cerevisiae)
-7.246	Hs.416375	E2F7	E2F transcription factor 7
-7.143	Hs.17936	C15orf39	chromosome 15 open reading frame 39
-7.092	Hs.121028	ASPM	asp (abnormal spindle) homolog, microcephaly associated (Drosophila)
-7.092	Hs.481918	SLC1A3	solute carrier family 1 (glial high affinity glutamate transporter), member 3
-7.042	Hs.221597	SLC19A3	solute carrier family 19, member 3
-7.042	Hs.78183	AKR1C3	aldo-keto reductase family 1, member C3 (3-alpha hydroxysteroid dehydrogenase, type II)
-6.944	Hs.530472	TPM3	tropomyosin 3
-6.897	Hs.532793	KPNB1	karyopherin (importin) beta 1
-6.849	Hs.474270	SERPIND1	serpin peptidase inhibitor, clade D (heparin cofactor), member 1
-6.803	Hs.349283	CBX5	chromobox homolog 5
-6.757	Hs.147433	PCNA	proliferating cell nuclear antigen
-6.667	Hs.445244	SOBP	sine oculis binding protein homolog (Drosophila)
-6.667	Hs.183671	TDO2	tryptophan 2,3-dioxygenase
-6.623	Hs.435782	F13B	coagulation factor XIII, B polypeptide
-6.623	Hs.335163	LIMCH1	LIM and calponin homology domains 1
-6.536	Hs.224506	FLJ45248	FLJ45248 protein
-6.536	Hs.496916	LOC100272228	uncharacterized LOC100272228
-6.494	Hs.162143	ERP27	endoplasmic reticulum protein 27
-6.452	Hs.123232	EFCAB11	EF-hand calcium binding domain 11
-6.410	Hs.524219	TPI1	triosephosphate isomerase 1
-6.410	Hs.75335	GATM	glycine amidinotransferase (L-arginine:glycine amidinotransferase)
-6.410	Hs.528382	IFT81	intraflagellar transport 81 homolog (Chlamydomonas)
-6.329	Hs.195799	MTTP	microsomal triglyceride transfer protein
-6.289	Hs.3104	KIF14	kinesin family member 14
-6.289	Hs.131704	NRP1	neuropilin 1
-6.250	Hs.73965	MFSD11	major facilitator superfamily domain containing 11
-6.211	Hs.127930	ADAM18	ADAM metallopeptidase domain 18
-6.211	Hs.533245	DDX46	DEAD (Asp-Glu-Ala-Asp) box polypeptide 46
-6.173	Hs.487027	EZR	ezrin
-6.173	Hs.119693	PCDHB5	protocadherin beta 5
-6.061	Hs.16003	RBBP4	retinoblastoma binding protein 4
-6.024	Hs.480073	HNRNPD	heterogeneous nuclear ribonucleoprotein D (AU-rich element RNA binding protein 1, 37kDa)
-5.988	Hs.514412	PECAM1	platelet/endothelial cell adhesion molecule 1
-5.952	Hs.134602	TTN	titin
-5.917	Hs.478673	IL1RAP	interleukin 1 receptor accessory protein
-5.917	Hs.517070	SLPI	secretory leukocyte peptidase inhibitor
-5.917	Hs.56876	PKI55	DKFZp434H1419
-5.882	Hs.181107	ANXA13	annexin A13
-5.814	Hs.207459	ST6GAL1	ST6 beta-galactosamide alpha-2,6-sialyltranferase 1
-5.780	Hs.446149	LDHB	lactate dehydrogenase B
-5.747	Hs.477547	TMCC1	transmembrane and coiled-coil domain family 1
-5.747	Hs.165186	PYCRL	pyrroline-5-carboxylate reductase-like
-5.682	Hs.83114	CRYZ	crystallin, zeta (quinone reductase)
-5.650	Hs.194718	ZRANB2	zinc finger, RAN-binding domain containing 2
-5.650	Hs.506908	AADAC	arylacetamide deacetylase (esterase)
-5.618	Hs.11170	RBM4	RNA binding motif protein 4
-5.556	Hs.552801	RRP15	ribosomal RNA processing 15 homolog (S. cerevisiae)
-5.556	Hs.444915	SLC1A1	solute carrier family 1 (neuronal/epithelial high affinity glutamate transporter, system Xag), member 1
-5.525	Hs.131673	GLCCI1	glucocorticoid induced transcript 1
-5.464	Hs.118166	DENND5B	DENN/MADD domain containing 5B
-5.435	Hs.334873	CPM	carboxypeptidase M
-5.435	Hs.18676	SPRY2	sprouty homolog 2 (Drosophila)
-5.405	Hs.29383	CCDC74A/CCDC74B	coiled-coil domain containing 74B
-5.405	Hs.433615	TUBB4B	tubulin, beta 4B class IVb
-5.405	Hs.78888	DBI	diazepam binding inhibitor (GABA receptor modulator, acyl-CoA binding protein)
-5.376	Hs.68714	SRSF1	serine/arginine-rich splicing factor 1
-5.348	Hs.436873	ITGAV	integrin, alpha V
-5.348	Hs.518804	ANKRD17	ankyrin repeat domain 17
-5.348	Hs.533953	KIAA1462	KIAA1462
-5.319	Hs.300624	TARDBP	TAR DNA binding protein
-5.319	Hs.180909	PRDX1	peroxiredoxin 1
-5.263	Hs.21160	ME1	malic enzyme 1, NADP(+)-dependent, cytosolic
-5.236	Hs.363137	TCP1	t-complex 1
-5.208	Hs.370666	FOXO1	forkhead box O1
-5.208	Hs.524390	TUBA1B	tubulin, alpha 1b
-5.181	Hs.468442	CALM1	calmodulin 1 (phosphorylase kinase, delta)
-5.181	Hs.149585	LGSN	lengsin, lens protein with glutamine synthetase domain
-5.155	Hs.516157	MAT2A	methionine adenosyltransferase II, alpha
-5.155	Hs.97270	FAM13A	family with sequence similarity 13, member A
-5.128	Hs.533573	CDC7	cell division cycle 7 homolog (S. cerevisiae)
-5.128	Hs.363087	ERVMER34-1	endogenous retrovirus group MER34, member 1
-5.102	Hs.184216	DKFZP564C152	DKFZP564C152 protein
-5.102	Hs.323308	SPRY4	sprouty homolog 4 (Drosophila)
-5.102	Hs.75850	WASF1	WAS protein family, member 1
-5.076	Hs.444118	MCM6	minichromosome maintenance complex component 6
-5.025	Hs.315167	DSCC1	defective in sister chromatid cohesion 1 homolog (S. cerevisiae)
-5.025	Hs.99480	ESCO2	establishment of cohesion 1 homolog 2 (S. cerevisiae)
-5.025	Hs.477866	PLOD2	procollagen-lysine, 2-oxoglutarate 5-dioxygenase 2
-5.000	Hs.18844	PCSK9	proprotein convertase subtilisin/kexin type 9
-4.975	Hs.408061	FABP5	fatty acid binding protein 5 (psoriasis-associated)
-4.975	Hs.529901	XIST	X (inactive)-specific transcript (non-protein coding)
-4.950	Hs.483067	NREP	neuronal regeneration related protein homolog (rat)
-4.950	Hs.8878	KIF11	kinesin family member 11
-4.926	Hs.435166	LBR	lamin B receptor
-4.878	Hs.2128	DUSP5	dual specificity phosphatase 5
-4.878	Hs.179565	MCM3	minichromosome maintenance complex component 3
-4.878	Hs.408385	PAQR9	progestin and adipoQ receptor family member IX
-4.854	Hs.335034	DPYD	dihydropyrimidine dehydrogenase
-4.854	Hs.2637	CFHR3	complement factor H-related 3
-4.854	Hs.173859	FZD7	frizzled family receptor 7
-4.854	Hs.505924	HMGA2	high mobility group AT-hook 2
-4.854	Hs.487774	HNRNPA2B1	heterogeneous nuclear ribonucleoprotein A2/B1
-4.808	Hs.186579	FAM111B	family with sequence similarity 111, member B
-4.785	Hs.370292	DHX32	DEAH (Asp-Glu-Ala-His) box polypeptide 32
-4.785	Hs.484475	OLFM3	olfactomedin 3
-4.762	Hs.181163	HMGN2	high mobility group nucleosomal binding domain 2
-4.762	Hs.5462	SLC4A4	solute carrier family 4, sodium bicarbonate cotransporter, member 4
-4.762	Hs.369762	TYMS	thymidylate synthetase
-4.762	Hs.422569	HMGN2P46	high mobility group nucleosomal binding domain 2 pseudogene 46
-4.739	Hs.124696	BDH2	3-hydroxybutyrate dehydrogenase, type 2
-4.717	Hs.242014	CLRN3	clarin 3
-4.717	Hs.194333	E2F2	E2F transcription factor 2
-4.717	Hs.546296	SECTM1	secreted and transmembrane 1
-4.717	Hs.170563	TSPAN8	tetraspanin 8
-4.695	Hs.164021	CXCL6	chemokine (C-X-C motif) ligand 6 (granulocyte chemotactic protein 2)
-4.695	Hs.351403	DZIP1L	DAZ interacting protein 1-like
-4.673	Hs.73625	CDC23	cell division cycle 23 homolog (S. cerevisiae)
-4.673	Hs.14945	ACSL6	acyl-CoA synthetase long-chain family member 6
-4.673	Hs.42502	F2RL2	coagulation factor II (thrombin) receptor-like 2
-4.673	Hs.282735	NR1H4	nuclear receptor subfamily 1, group H, member 4
-4.673	Hs.429608	REEP5	receptor accessory protein 5
-4.630	Hs.274361	ASIC1	acid-sensing (proton-gated) ion channel 1
-4.608	Hs.442657	TBC1D8	TBC1 domain family, member 8 (with GRAM domain)
-4.587	Hs.511899	EDN1	endothelin 1
-4.587	Hs.335918	FDPS	farnesyl diphosphate synthase
-4.566	Hs.350518	TRIM6	tripartite motif containing 6
-4.566	Hs.529488	SLC6A6	solute carrier family 6 (neurotransmitter transporter, taurine), member 6
-4.545	Hs.519445	NR2F2	nuclear receptor subfamily 2, group F, member 2
-4.545	Hs.270845	KIF23	kinesin family member 23
-4.545	Hs.518774	PAICS	phosphoribosylaminoimidazole carboxylase, phosphoribosylaminoimidazole succinocarboxamide synthetase
-4.545	Hs.201634	UGT2B10	UDP glucuronosyltransferase 2 family, polypeptide B10
-4.525	Hs.522109	SLC6A14	solute carrier family 6 (amino acid transporter), member 14
-4.525	Hs.181272	PKD2	polycystic kidney disease 2 (autosomal dominant)
-4.505	Hs.486489	ENPP3	ectonucleotide pyrophosphatase/phosphodiesterase 3
-4.484	Hs.458747	ANP32A	acidic (leucine-rich) nuclear phosphoprotein 32 family, member A
-4.484	Hs.397729	HMGCS1	3-hydroxy-3-methylglutaryl-CoA synthase 1 (soluble)
-4.484	Hs.391856	ONECUT2	one cut homeobox 2
-4.484	Hs.485557	GSTA4	glutathione S-transferase alpha 4
-4.484	Hs.528834	NUDT21	nudix (nucleoside diphosphate linked moiety X)-type motif 21
-4.484	Hs.495755	RBBP7	retinoblastoma binding protein 7
-4.464	Hs.507866	RGCC	regulator of cell cycle
-4.464	Hs.497159	C1orf21	chromosome 1 open reading frame 21
-4.464	Hs.9914	FST	follistatin
-4.464	Hs.475110	RIBC2	RIB43A domain with coiled-coils 2
-4.444	Hs.82502	POLD3	polymerase (DNA-directed), delta 3, accessory subunit
-4.444	Hs.463483	MMD	monocyte to macrophage differentiation-associated
-4.425	Hs.370555	C9orf86	chromosome 9 open reading frame 86
-4.425	Hs.474217	CDC45	cell division cycle 45 homolog (S. cerevisiae)
-4.425	Hs.150206	HIST1H1A	histone cluster 1, H1a
-4.425	Hs.389733	RAB8B	RAB8B, member RAS oncogene family
-4.405	Hs.516543	AGPS	alkylglycerone phosphate synthase
-4.405	Hs.421956	SPC25	SPC25, NDC80 kinetochore complex component, homolog (S. cerevisiae)
-4.405	Hs.372579	VASN	vasorin
-4.386	Hs.369089	COL4A5	collagen, type IV, alpha 5
-4.386	Hs.25647	FOS	FBJ murine osteosarcoma viral oncogene homolog
-4.367	Hs.515053	AES	amino-terminal enhancer of split
-4.367	Hs.21016	COCH	coagulation factor C homolog, cochlin (Limulus polyphemus)
-4.367	Hs.350966	PTTG1	pituitary tumor-transforming 1
-4.348	Hs.521926	NRBP2	nuclear receptor binding protein 2
-4.329	Hs.433180	GINS2	GINS complex subunit 2 (Psf2 homolog)
-4.310	Hs.216653	FBXO9	F-box protein 9
-4.310	Hs.337588	LEAP2	liver expressed antimicrobial peptide 2
-4.292	Hs.250899	HSBP1	heat shock factor binding protein 1
-4.292	Hs.58559	RTKN2	rhotekin 2
-4.292	Hs.479384	SEL1L3	sel-1 suppressor of lin-12-like 3 (C. elegans)
-4.255	Hs.408702	C16orf57	chromosome 16 open reading frame 57
-4.255	Hs.81874	MGST2	microsomal glutathione S-transferase 2
-4.237	Hs.75765	CXCL2	chemokine (C-X-C motif) ligand 2
-4.237	Hs.82794	CETN2	centrin, EF-hand protein, 2
-4.219	Hs.507227	BRI3BP	BRI3 binding protein
-4.202	Hs.435013	VGLL3	vestigial like 3 (Drosophila)
-4.184	Hs.38044	ANAPC15	anaphase promoting complex subunit 15
-4.167	Hs.502302	CAT	catalase
-4.167	Hs.504966	SLCO1B3	solute carrier organic anion transporter family, member 1B3
-4.167	Hs.128676	SPRYD4	SPRY domain containing 4
-4.167	Hs.521213	TMEM140	transmembrane protein 140
-4.149	Hs.122417	ZBTB20-AS1	ZBTB20 antisense RNA 1 (non-protein coding)
-4.149	Hs.148074	B4GALNT4	beta-1,4-N-acetyl-galactosaminyl transferase 4
-4.149	Hs.116240	TMEM67	transmembrane protein 67
-4.132	Hs.1048	KITLG	KIT ligand
-4.132	Hs.526499	RPS15A	ribosomal protein S15a
-4.132	Hs.12319	TMEM237	transmembrane protein 237
-4.115	Hs.412939	ELOVL6	ELOVL fatty acid elongase 6
-4.098	Hs.532799	BRIP1	BRCA1 interacting protein C-terminal helicase 1
-4.098	Hs.499833	REEP3	receptor accessory protein 3
-4.065	Hs.409230	AGPAT1	1-acylglycerol-3-phosphate O-acyltransferase 1 (lysophosphatidic acid acyltransferase, alpha)
-4.065	Hs.430299	PXMP2	peroxisomal membrane protein 2, 22kDa
-4.049	Hs.447492	PGAM1	phosphoglycerate mutase 1 (brain)
-4.049	Hs.301804	SH3RF1	SH3 domain containing ring finger 1
-4.032	Hs.389700	MGST1	microsomal glutathione S-transferase 1
-4.032	Hs.432548	FAM208B	family with sequence similarity 208, member B
-4.016	Hs.420757	GPATCH2	G patch domain containing 2
-4.016	Hs.483993	PALMD	palmdelphin
-4.016	Hs.479223	TAPT1	transmembrane anterior posterior transformation 1
-4.016	Hs.211511	TCTN1	tectonic family member 1
-4.000	Hs.62946	LOC100506100	uncharacterized LOC100506100
-4.000	Hs.465642	SEMA6B	sema domain, transmembrane domain (TM), and cytoplasmic domain, (semaphorin) 6B
-4.000	Hs.369056	SP100	SP100 nuclear antigen
-3.984	Hs.268785	ACSL4	acyl-CoA synthetase long-chain family member 4
-3.984	Hs.118651	HHEX	hematopoietically expressed homeobox
-3.984	Hs.80976	MKI67	antigen identified by monoclonal antibody Ki-67
-3.968	Hs.459790	VPS13A	vacuolar protein sorting 13 homolog A (S. cerevisiae)
-3.968	Hs.332422	ASPH	aspartate beta-hydroxylase
-3.953	Hs.546392	PLAC8	placenta-specific 8
-3.953	Hs.145890	SERPINA11	serpin peptidase inhibitor, clade A (alpha-1 antiproteinase, antitrypsin), member 11
-3.937	Hs.9029	KRT23	keratin 23 (histone deacetylase inducible)
-3.922	Hs.441708	C15orf42	chromosome 15 open reading frame 42
-3.922	Hs.404741	NFE2L3	nuclear factor (erythroid-derived 2)-like 3
-3.906	Hs.119192	H2AFZ	H2A histone family, member Z
-3.906	Hs.503134	DHCR7	7-dehydrocholesterol reductase
-3.906	Hs.8944	PCOLCE2	procollagen C-endopeptidase enhancer 2
-3.891	Hs.499891	RUFY2	RUN and FYVE domain containing 2
-3.891	Hs.244723	CCNE1	cyclin E1
-3.876	Hs.441072	POLR2L	polymerase (RNA) II (DNA directed) polypeptide L, 7.6kDa
-3.876	Hs.458425	HCAR3	hydroxycarboxylic acid receptor 3
-3.876	Hs.388715	LOC100507203	uncharacterized LOC100507203
-3.876	Hs.525093	NDFIP2	Nedd4 family interacting protein 2
-3.876	Hs.513094	TM6SF1	transmembrane 6 superfamily member 1
-3.861	Hs.557473	SLC7A11	solute carrier family 7 (anionic amino acid transporter light chain, xc- system), member 11
-3.861	Hs.473087	CTPS1	CTP synthase 1
-3.861	Hs.443861	SRPK1	SRSF protein kinase 1
-3.861	Hs.161279	UNKL	unkempt homolog (Drosophila)-like
-3.846	Hs.317304	ARID2	AT rich interactive domain 2 (ARID, RFX-like)
-3.846	Hs.147492	PEG10	paternally expressed 10
-3.817	Hs.229641	SUB1	SUB1 homolog (S. cerevisiae)
-3.817	Hs.5199	UBE2T	ubiquitin-conjugating enzyme E2T (putative)
-3.817	Hs.85951	XPOT	exportin, tRNA (nuclear export receptor for tRNAs)
-3.802	Hs.121072	CCDC87	coiled-coil domain containing 87
-3.802	Hs.226016	LINC00597	long intergenic non-protein coding RNA 597
-3.802	Hs.191540	VPS13B	vacuolar protein sorting 13 homolog B (yeast)
-3.788	Hs.368641	SCD	stearoyl-CoA desaturase (delta-9-desaturase)
-3.788	Hs.150324	LOC100133315	transient receptor potential cation channel, subfamily C, member 2-like
-3.788	Hs.494261	PSAT1	phosphoserine aminotransferase 1
-3.788	Hs.339811	UGT2B11	UDP glucuronosyltransferase 2 family, polypeptide B11
-3.774	Hs.269895	PTBP2	polypyrimidine tract binding protein 2
-3.774	Hs.175613	CLSPN	claspin
-3.774	Hs.2704	GPX2	glutathione peroxidase 2 (gastrointestinal)
-3.774	Hs.152978	PSME3	proteasome (prosome, macropain) activator subunit 3 (PA28 gamma; Ki)
-3.774	Hs.495774	SCML2	sex comb on midleg-like 2 (Drosophila)
-3.774	Hs.449009	VWA1	von Willebrand factor A domain containing 1
-3.745	Hs.531561	EMP2	epithelial membrane protein 2
-3.745	Hs.43697	ETV5	ets variant 5
-3.745	Hs.487925	PDE4DIP	phosphodiesterase 4D interacting protein
-3.745	Hs.187393	CYP4F11	cytochrome P450, family 4, subfamily F, polypeptide 11
-3.745	Hs.21929	LYPD6	LY6/PLAUR domain containing 6
-3.745	Hs.507680	N4BP2L2	NEDD4 binding protein 2-like 2
-3.731	Hs.236642	HIBCH	3-hydroxyisobutyryl-CoA hydrolase
-3.731	Hs.438970	TBL1XR1	transducin (beta)-like 1 X-linked receptor 1
-3.717	Hs.163484	FOXA1	forkhead box A1
-3.717	Hs.494977	MEGF9	multiple EGF-like-domains 9
-3.704	Hs.315562	GCLM	glutamate-cysteine ligase, modifier subunit
-3.704	Hs.465808	HNRNPM	heterogeneous nuclear ribonucleoprotein M
-3.704	Hs.50308	UBE2K	ubiquitin-conjugating enzyme E2K
-3.690	Hs.356331	PPIA	peptidylprolyl isomerase A (cyclophilin A)
-3.690	Hs.446425	RABL2A	RAB, member of RAS oncogene family-like 2A
-3.690	Hs.71465	SQLE	squalene epoxidase
-3.690	Hs.380159	TRMT5	tRNA methyltransferase 5 homolog (S. cerevisiae)
-3.676	Hs.434102	HMGB1	high mobility group box 1
-3.676	Hs.511425	SRP9	signal recognition particle 9kDa
-3.676	Hs.209153	ANGPTL3	angiopoietin-like 3
-3.676	Hs.497674	LPGAT1	lysophosphatidylglycerol acyltransferase 1
-3.676	Hs.371225	SAPCD1	suppressor APC domain containing 1
-3.676	Hs.156346	TOP2A	topoisomerase (DNA) II alpha 170kDa
-3.663	Hs.192221	ELL2	elongation factor, RNA polymerase II, 2
-3.663	Hs.446315	FAM107B	family with sequence similarity 107, member B
-3.650	Hs.551527	DIDO1	death inducer-obliterator 1
-3.636	Hs.90753	HTATIP2	HIV-1 Tat interactive protein 2, 30kDa
-3.623	Hs.388918	RECK	reversion-inducing-cysteine-rich protein with kazal motifs
-3.610	Hs.524599	NAP1L1	nucleosome assembly protein 1-like 1
-3.610	Hs.516075	TIA1	TIA1 cytotoxic granule-associated RNA binding protein
-3.597	Hs.319171	NFKBIZ	nuclear factor of kappa light polypeptide gene enhancer in B-cells inhibitor, zeta
-3.584	Hs.154986	CMTM8	CKLF-like MARVEL transmembrane domain containing 8
-3.571	Hs.512155	HPR	haptoglobin-related protein
-3.571	Hs.525709	TESC	tescalcin
-3.559	Hs.440961	CAST	calpastatin
-3.559	Hs.246413	CPNE1	copine I
-3.559	Hs.236030	SMARCC2	SWI/SNF related, matrix associated, actin dependent regulator of chromatin, subfamily c, member 2
-3.546	Hs.19322	SAPCD2	suppressor APC domain containing 2
-3.534	Hs.520640	ACTB	actin, beta
-3.534	Hs.191144	HNF1B	HNF1 homeobox B
-3.534	Hs.191582	HSBP1L1	heat shock factor binding protein 1-like 1
-3.534	Hs.32539	PAK7	p21 protein (Cdc42/Rac)-activated kinase 7
-3.521	Hs.556304	PTP4A2	protein tyrosine phosphatase type IVA, member 2
-3.521	Hs.494997	C5	complement component 5
-3.521	Hs.209983	STMN1	stathmin 1
-3.509	Hs.150651	FAM111A	family with sequence similarity 111, member A
-3.509	Hs.256398	ADAM22	ADAM metallopeptidase domain 22
-3.509	Hs.478000	MBNL1	muscleblind-like splicing regulator 1
-3.509	Hs.116651	MPZL2	myelin protein zero-like 2
-3.509	Hs.14637	NAT8	N-acetyltransferase 8 (GCN5-related, putative)
-3.497	Hs.513343	ATF7IP2	activating transcription factor 7 interacting protein 2
-3.497	Hs.479677	SLAIN2	SLAIN motif family, member 2
-3.497	Hs.369104	SPTSSB	serine palmitoyltransferase, small subunit B
-3.497	Hs.356744	TMEM141	transmembrane protein 141
-3.484	Hs.324746	AHSG	alpha-2-HS-glycoprotein
-3.484	Hs.291196	ATP1B1	ATPase, Na+/K+ transporting, beta 1 polypeptide
-3.484	Hs.497741	CENPF	centromere protein F, 350/400kDa (mitosin)
-3.484	Hs.492555	ENY2	enhancer of yellow 2 homolog (Drosophila)
-3.472	Hs.91546	CYP26B1	cytochrome P450, family 26, subfamily B, polypeptide 1
-3.472	Hs.495912	DMD	dystrophin
-3.472	Hs.532446	DNA2	DNA replication helicase 2 homolog (yeast)
-3.472	Hs.135507	EGLN3	egl nine homolog 3 (C. elegans)
-3.472	Hs.355935	MRPL52	mitochondrial ribosomal protein L52
-3.472	Hs.511755	PTTG2	pituitary tumor-transforming 2
-3.460	Hs.132513	HSD17B12	hydroxysteroid (17-beta) dehydrogenase 12
-3.460	Hs.124147	KDM2A	lysine (K)-specific demethylase 2A
-3.460	Hs.284153	FANCA	Fanconi anemia, complementation group A
-3.460	Hs.445030	RHOBTB3	Rho-related BTB domain containing 3
-3.448	Hs.336768	ABAT	4-aminobutyrate aminotransferase
-3.448	Hs.546253	FDFT1	farnesyl-diphosphate farnesyltransferase 1
-3.448	Hs.108957	RPS27L	ribosomal protein S27-like
-3.436	Hs.339665	FAM72B	family with sequence similarity 72, member B
-3.436	Hs.1420	FGFR3	fibroblast growth factor receptor 3
-3.425	Hs.115467	LYRM7	Lyrm7 homolog (mouse)
-3.425	Hs.283398	KANK4	KN motif and ankyrin repeat domains 4
-3.425	Hs.517232	PEX19	peroxisomal biogenesis factor 19
-3.413	Hs.292156	DKK3	dickkopf 3 homolog (Xenopus laevis)
-3.413	Hs.465643	TNFAIP8L1	tumor necrosis factor, alpha-induced protein 8-like 1
-3.401	Hs.510402	CD46	CD46 molecule, complement regulatory protein
-3.401	Hs.23581	LEPROT	leptin receptor overlapping transcript
-3.401	Hs.477879	H2AFX	H2A histone family, member X
-3.401	Hs.510989	MEIS2	Meis homeobox 2
-3.390	Hs.240845	ARHGEF26	Rho guanine nucleotide exchange factor (GEF) 26
-3.390	Hs.1501	SDC2	syndecan 2
-3.378	Hs.529862	CSNK1A1	casein kinase 1, alpha 1
-3.378	Hs.47558	ERCC6L	excision repair cross-complementing rodent repair deficiency, complementation group 6-like
-3.378	Hs.374076	LOC221442	adenylate cyclase 10 (soluble) pseudogene
-3.378	Hs.7921	LOC730101	uncharacterized LOC730101
-3.378	Hs.24212	LPHN2	latrophilin 2
-3.378	Hs.344400	MPHOSPH6	M-phase phosphoprotein 6
-3.378	Hs.557998	SMAD9	SMAD family member 9
-3.378	Hs.348326	STMN3	stathmin-like 3
-3.367	Hs.251673	DNMT3B	DNA (cytosine-5-)-methyltransferase 3 beta
-3.367	Hs.369448	FRAS1	Fraser syndrome 1
-3.367	Hs.283652	IDI1	isopentenyl-diphosphate delta isomerase 1
-3.367	Hs.436944	SPRY1	sprouty homolog 1, antagonist of FGF signaling (Drosophila)
-3.356	Hs.474018	ADARB1	adenosine deaminase, RNA-specific, B1
-3.356	Hs.500409	GLUD1	glutamate dehydrogenase 1
-3.356	Hs.515042	LMNB2	lamin B2
-3.344	Hs.292925	CCDC88A	coiled-coil domain containing 88A
-3.344	Hs.532803	HN1	hematological and neurological expressed 1
-3.344	Hs.8526	B3GNT1	UDP-GlcNAc:betaGal beta-1,3-N-acetylglucosaminyltransferase 1
-3.322	Hs.546261	HNRNPA1	heterogeneous nuclear ribonucleoprotein A1
-3.322	Hs.183006	GLCE	glucuronic acid epimerase
-3.322	Hs.224012	JAG1	jagged 1
-3.322	Hs.460184	MCM4	minichromosome maintenance complex component 4
-3.322	Hs.500761	SLC16A3	solute carrier family 16, member 3 (monocarboxylic acid transporter 4)
-3.322	Hs.351316	TM4SF1	transmembrane 4 L six family member 1
-3.311	Hs.499886	ALDH3A2	aldehyde dehydrogenase 3 family, member A2
-3.311	Hs.212360	DNAH5	dynein, axonemal, heavy chain 5
-3.311	Hs.499158	GGA1	golgi-associated, gamma adaptin ear containing, ARF binding protein 1
-3.300	Hs.463759	CTNNBIP1	catenin, beta interacting protein 1
-3.300	Hs.317243	LRTOMT	leucine rich transmembrane and 0-methyltransferase domain containing
-3.300	Hs.529272	MARCH7	membrane-associated ring finger (C3HC4) 7, E3 ubiquitin protein ligase
-3.300	Hs.439370	MRI1	methylthioribose-1-phosphate isomerase homolog (S. cerevisiae)
-3.300	Hs.517113	SALL4	sal-like 4 (Drosophila)
-3.300	Hs.59757	ZNF281	zinc finger protein 281
-3.289	Hs.525232	LRP10	low density lipoprotein receptor-related protein 10
-3.289	Hs.283085	PCDHB6	protocadherin beta 6
-3.289	Hs.153863	SMAD6	SMAD family member 6
-3.279	Hs.532265	DCAF13	DDB1 and CUL4 associated factor 13
-3.279	Hs.534462	EBLN2	endogenous Bornavirus-like nucleoprotein 2
-3.279	Hs.334868	PPP2R5E	protein phosphatase 2, regulatory subunit B', epsilon isoform
-3.268	Hs.483454	CNN3	calponin 3, acidic
-3.268	Hs.445827	COL5A2	collagen, type V, alpha 2
-3.257	Hs.76095	IER3	immediate early response 3
-3.247	Hs.23960	CCNB1	cyclin B1
-3.247	Hs.160373	KIAA1383	KIAA1383
-3.236	Hs.130014	CD302	CD302 molecule
-3.236	Hs.441953	GCA	grancalcin, EF-hand calcium binding protein
-3.236	Hs.204773	WDR77	WD repeat domain 77
-3.226	Hs.78771	PGK1	phosphoglycerate kinase 1
-3.226	Hs.524630	UBE2N	ubiquitin-conjugating enzyme E2N
-3.226	Hs.1012	C4BPA	complement component 4 binding protein, alpha
-3.226	Hs.528316	FOXN4	forkhead box N4
-3.226	Hs.1376	HSD11B2	hydroxysteroid (11-beta) dehydrogenase 2
-3.226	Hs.31130	TM7SF2	transmembrane 7 superfamily member 2
-3.226	Hs.440384	ZNF789	zinc finger protein 789
-3.215	Hs.29189	ATP11A	ATPase, class VI, type 11A
-3.215	Hs.81892	KIAA0101	KIAA0101
-3.215	Hs.355934	SFPQ	splicing factor proline/glutamine-rich
-3.215	Hs.183656	VNN3	vanin 3
-3.215	Hs.555897	ZNF124	zinc finger protein 124
-3.205	Hs.508108	HNRNPA1L2	heterogeneous nuclear ribonucleoprotein A1-like 2
-3.205	Hs.120759	APOB	apolipoprotein B (including Ag(x) antigen)
-3.205	Hs.517148	TH1L	TH1-like (Drosophila)
-3.195	Hs.418045	BEND3	BEN domain containing 3
-3.195	Hs.386791	PDE3A	phosphodiesterase 3A, cGMP-inhibited
-3.185	Hs.435136	TXN	thioredoxin
-3.185	Hs.494163	GDA	guanine deaminase
-3.185	Hs.518403	PIGZ	phosphatidylinositol glycan anchor biosynthesis, class Z
-3.175	Hs.500047	P4HA1	prolyl 4-hydroxylase, alpha polypeptide I
-3.175	Hs.476217	PFKFB4	6-phosphofructo-2-kinase/fructose-2,6-biphosphatase 4
-3.175	Hs.437846	SMO	smoothened, frizzled family receptor
-3.165	Hs.518299	ECT2	epithelial cell transforming sequence 2 oncogene
-3.165	Hs.64016	PROS1	protein S (alpha)
-3.155	Hs.373763	HNRNPR	heterogeneous nuclear ribonucleoprotein R
-3.155	Hs.878	SORD	sorbitol dehydrogenase
-3.155	Hs.531668	CX3CL1	chemokine (C-X3-C motif) ligand 1
-3.155	Hs.520259	OSBPL3	oxysterol binding protein-like 3
-3.145	Hs.439060	CLDN1	claudin 1
-3.145	Hs.77695	DLGAP5	discs, large (Drosophila) homolog-associated protein 5
-3.145	Hs.124027	SEPHS1	selenophosphate synthetase 1
-3.145	Hs.546304	SULT1A2	sulfotransferase family, cytosolic, 1A, phenol-preferring, member 2
-3.145	Hs.440643	TRIQK	triple QxxK/R motif containing
-3.135	Hs.91747	PFN2	profilin 2
-3.135	Hs.112423	DKFZP586I1420	uncharacterized protein DKFZp586I1420
-3.135	Hs.521557	GINS4	GINS complex subunit 4 (Sld5 homolog)
-3.135	Hs.536490	ZNF407	zinc finger protein 407
-3.125	Hs.126497	AEBP2	AE binding protein 2
-3.125	Hs.143736	FAM210B	family with sequence similarity 210, member B
-3.125	Hs.94234	FZD1	frizzled family receptor 1
-3.125	Hs.178728	MBD3	methyl-CpG binding domain protein 3
-3.125	Hs.9315	OLFML3	olfactomedin-like 3
-3.115	Hs.107911	ABCB6	ATP-binding cassette, sub-family B (MDR/TAP), member 6
-3.115	Hs.199695	TMEM97	transmembrane protein 97
-3.115	Hs.119594	CIT	citron (rho-interacting, serine/threonine kinase 21)
-3.115	Hs.2316	SOX9	SRY (sex determining region Y)-box 9
-3.106	Hs.554938	CCDC57	coiled-coil domain containing 57
-3.106	Hs.460558	SULT1A3/SULT1A4	sulfotransferase family, cytosolic, 1A, phenol-preferring, member 3
-3.096	Hs.279912	CCP110	centriolar coiled coil protein 110kDa
-3.096	Hs.546537	DPY19L4	dpy-19-like 4 (C. elegans)
-3.096	Hs.299315	DPYSL5	dihydropyrimidinase-like 5
-3.096	Hs.471452	FARSB	phenylalanyl-tRNA synthetase, beta subunit
-3.096	Hs.62661	GBP1	guanylate binding protein 1, interferon-inducible
-3.096	Hs.531254	LRRIQ1	leucine-rich repeats and IQ motif containing 1
-3.086	Hs.335274	DESI1	desumoylating isopeptidase 1
-3.086	Hs.99626	TRIM66	tripartite motif containing 66
-3.077	Hs.3887	PSMD1	proteasome (prosome, macropain) 26S subunit, non-ATPase, 1
-3.077	Hs.446388	MIR210HG	MIR210 host gene (non-protein coding)
-3.077	Hs.75823	MLLT11	myeloid/lymphoid or mixed-lineage leukemia (trithorax homolog, Drosophila); translocated to, 11
-3.077	Hs.468018	PPP1CB	protein phosphatase 1, catalytic subunit, beta isozyme
-3.077	Hs.176503	TBC1D1	TBC1 (tre-2/USP6, BUB2, cdc16) domain family, member 1
-3.067	Hs.468410	EPAS1	endothelial PAS domain protein 1
-3.058	Hs.530904	CSRP2	cysteine and glycine-rich protein 2
-3.058	Hs.101337	UCP3	uncoupling protein 3 (mitochondrial, proton carrier)
-3.049	Hs.509226	FKBP3	FK506 binding protein 3, 25kDa
-3.049	Hs.526594	OBSL1	obscurin-like 1
-3.049	Hs.24979	STYK1	serine/threonine/tyrosine kinase 1
-3.049	Hs.181097	TNFSF4	tumor necrosis factor (ligand) superfamily, member 4
-3.040	Hs.527980	DUT	deoxyuridine triphosphatase
-3.040	Hs.249200	FGF19	fibroblast growth factor 19
-3.040	Hs.534196	GNG10	guanine nucleotide binding protein (G protein), gamma 10
-3.040	Hs.523569	PPIAL4E	peptidylprolyl isomerase A (cyclophilin A)-like 4E
-3.040	Hs.433201	CDK2AP1	cyclin-dependent kinase 2 associated protein 1
-3.040	Hs.162458	PIAS1	protein inhibitor of activated STAT, 1
-3.030	Hs.18426	HRSP12	heat-responsive protein 12
-3.030	Hs.443914	SOD1	superoxide dismutase 1, soluble
-3.021	Hs.16362	P2RY6	pyrimidinergic receptor P2Y, G-protein coupled, 6
-3.021	Hs.194411	RDM1	RAD52 motif 1
-3.021	Hs.105448	WNK4	WNK lysine deficient protein kinase 4
-3.012	Hs.155247	ALDOC	aldolase C, fructose-bisphosphate
-3.012	Hs.70769	C6orf162	chromosome 6 open reading frame 162
-3.012	Hs.523852	CCND1	cyclin D1
-3.012	Hs.48384	HS3ST3B1	heparan sulfate (glucosamine) 3-O-sulfotransferase 3B1
-3.012	Hs.525134	POMGNT1	protein O-linked mannose beta1,2-N-acetylglucosaminyltransferase
-3.012	Hs.37616	STRA13	stimulated by retinoic acid 13 homolog (mouse)
-3.003	Hs.506759	ATP2A2	ATPase, Ca++ transporting, cardiac muscle, slow twitch 2
-3.003	Hs.221407	DCUN1D4	DCN1, defective in cullin neddylation 1, domain containing 4 (S. cerevisiae)
-3.003	Hs.521568	GCNT1	glucosaminyl (N-acetyl) transferase 1, core 2
-2.994	Hs.181855	CASC5	cancer susceptibility candidate 5
-2.994	Hs.347524	RMI2	RMI2, RecQ mediated genome instability 2, homolog (S. cerevisiae)
-2.985	Hs.8739	ELP2	elongation protein 2 homolog (S. cerevisiae)
-2.976	Hs.140666	FBXO36	F-box protein 36
-2.976	Hs.555934	SPINK4	serine peptidase inhibitor, Kazal type 4
-2.976	Hs.287636	SYT12	synaptotagmin XII
-2.967	Hs.351593	FGA	fibrinogen alpha chain
-2.959	Hs.48499	VPS54	vacuolar protein sorting 54 homolog (S. cerevisiae)
-2.959	Hs.512636	PNRC2	proline-rich nuclear receptor coactivator 2
-2.959	Hs.435458	SETBP1	SET binding protein 1
-2.959	Hs.3530	SRSF10	serine/arginine-rich splicing factor 10
-2.959	Hs.125300	TRIM78P	tripartite motif containing 78, pseudogene
-2.950	Hs.522356	ORM1	orosomucoid 1
-2.950	Hs.81791	TNFRSF11B	tumor necrosis factor receptor superfamily, member 11b
-2.950	Hs.498727	DHCR24	24-dehydrocholesterol reductase
-2.950	Hs.531856	GAS5	growth arrest-specific 5 (non-protein coding)
-2.950	Hs.460693	GPT2	glutamic pyruvate transaminase (alanine aminotransferase) 2
-2.950	Hs.531614	NACC1	nucleus accumbens associated 1, BEN and BTB (POZ) domain containing
-2.950	Hs.347144	SLC18B1	solute carrier family 18, subfamily B, member 1
-2.950	Hs.377090	ZHX2	zinc fingers and homeoboxes 2
-2.941	Hs.76171	CEBPA	CCAAT/enhancer binding protein (C/EBP), alpha
-2.941	Hs.520287	PNISR	PNN-interacting serine/arginine-rich protein
-2.941	Hs.333297	SPOPL	speckle-type POZ protein-like
-2.933	Hs.435741	DCAF6	DDB1 and CUL4 associated factor 6
-2.933	Hs.162585	SLC12A2	solute carrier family 12 (sodium/potassium/chloride transporters), member 2
-2.933	Hs.11355	TMPO	thymopoietin
-2.933	Hs.113876	WHSC1	Wolf-Hirschhorn syndrome candidate 1
-2.933	Hs.360033	GINS1	GINS complex subunit 1 (Psf1 homolog)
-2.933	Hs.523899	KCNE3	potassium voltage-gated channel, Isk-related family, member 3
-2.924	Hs.61472	BOLA3	bolA homolog 3 (E. coli)
-2.924	Hs.121520	AMIGO2	adhesion molecule with Ig-like domain 2
-2.924	Hs.72550	HMMR	hyaluronan-mediated motility receptor (RHAMM)
-2.924	Hs.310333	SIGLEC5	sialic acid binding Ig-like lectin 5
-2.924	Hs.126248	TCFL5	transcription factor-like 5 (basic helix-loop-helix)
-2.915	Hs.94107	GSTA2	glutathione S-transferase alpha 2
-2.915	Hs.478095	IFT80	intraflagellar transport 80 homolog (Chlamydomonas)
-2.907	Hs.114172	BHMT2	betaine--homocysteine S-methyltransferase 2
-2.907	Hs.307924	MSL3	male-specific lethal 3 homolog (Drosophila)
-2.899	Hs.117176	PABPN1	poly(A) binding protein, nuclear 1
-2.899	Hs.405667	CD8B	CD8b molecule
-2.899	Hs.472285	RALGAPA2	Ral GTPase activating protein, alpha subunit 2 (catalytic)
-2.890	Hs.268849	GLO1	glyoxalase I
-2.890	Hs.149991	THOC2	THO complex 2
-2.890	Hs.426696	TIPIN	TIMELESS interacting protein
-2.890	Hs.444212	VSNL1	visinin-like 1
-2.882	Hs.479119	HTRA3	HtrA serine peptidase 3
-2.882	Hs.118845	TNNC1	troponin C type 1 (slow)
-2.874	Hs.485365	AHCYL1	adenosylhomocysteinase-like 1
-2.874	Hs.458355	C1S	complement component 1, s subcomponent
-2.874	Hs.460080	LOC100505915	uncharacterized LOC100505915
-2.874	Hs.172587	RAD51B	RAD51 homolog B (S. cerevisiae)
-2.865	Hs.460988	CBFB	core-binding factor, beta subunit
-2.865	Hs.369606	CPSF6	cleavage and polyadenylation specific factor 6, 68kDa
-2.865	Hs.522636	EBP	emopamil binding protein (sterol isomerase)
-2.865	Hs.461412	HLA-B	major histocompatibility complex, class I, B
-2.865	Hs.519909	MARCKS	myristoylated alanine-rich protein kinase C substrate
-2.865	Hs.470633	PDK1	pyruvate dehydrogenase kinase, isozyme 1
-2.865	Hs.5301	PRPF38A	PRP38 pre-mRNA processing factor 38 (yeast) domain containing A
-2.865	Hs.159014	PRPF4B	PRP4 pre-mRNA processing factor 4 homolog B (yeast)
-2.865	Hs.514451	SSTR2	somatostatin receptor 2
-2.857	Hs.472564	ROMO1	reactive oxygen species modulator 1
-2.849	Hs.486542	BCLAF1	BCL2-associated transcription factor 1
-2.849	Hs.515271	SUGP2	SURP and G patch domain containing 2
-2.841	Hs.180919	ID2	inhibitor of DNA binding 2, dominant negative helix-loop-helix protein
-2.841	Hs.553652	GSTA5	glutathione S-transferase alpha 5
-2.833	Hs.470907	AK2	adenylate kinase 2
-2.833	Hs.516578	TFPI	tissue factor pathway inhibitor (lipoprotein-associated coagulation inhibitor)
-2.833	Hs.200100	C7orf41	chromosome 7 open reading frame 41
-2.833	Hs.497893	ENAH	enabled homolog (Drosophila)
-2.833	Hs.2962	S100P	S100 calcium binding protein P
-2.825	Hs.319334	NASP	nuclear autoantigenic sperm protein (histone-binding)
-2.825	Hs.61590	TANC1	tetratricopeptide repeat, ankyrin repeat and coiled-coil containing 1
-2.825	Hs.369840	NID2	nidogen 2 (osteonidogen)
-2.825	Hs.23348	SKP2	S-phase kinase-associated protein 2, E3 ubiquitin protein ligase
-2.817	Hs.463607	SKA2	spindle and kinetochore associated complex subunit 2
-2.817	Hs.427284	ZNRF1	zinc and ring finger 1, E3 ubiquitin protein ligase
-2.809	Hs.534468	APOM	apolipoprotein M
-2.809	Hs.459927	PTMA	prothymosin, alpha
-2.809	Hs.387567	ACLY	ATP citrate lyase
-2.809	Hs.503368	ALG8	asparagine-linked glycosylation 8, alpha-1,3-glucosyltransferase homolog (S. cerevisiae)
-2.809	Hs.102	AMT	aminomethyltransferase
-2.809	Hs.59093	CACNB2	calcium channel, voltage-dependent, beta 2 subunit
-2.809	Hs.75573	CENPE	centromere protein E, 312kDa
-2.809	Hs.476018	CTNNB1	catenin (cadherin-associated protein), beta 1, 88kDa
-2.809	Hs.37055	FGF5	fibroblast growth factor 5
-2.809	Hs.99962	SLC43A3	solute carrier family 43, member 3
-2.809	Hs.35052	TMBIM6	transmembrane BAX inhibitor motif containing 6
-2.809	Hs.356766	ZNFX1-AS1	ZNFX1 antisense RNA 1 (non-protein coding)
-2.801	Hs.44070	SFXN2	sideroflexin 2
-2.793	Hs.422986	ANXA4	annexin A4
-2.793	Hs.181300	SEL1L	sel-1 suppressor of lin-12-like (C. elegans)
-2.793	Hs.445652	TRA2A	transformer 2 alpha homolog (Drosophila)
[truncated: 498 more rows]
