# Supplementary material for: Novel Combination of Sorafenib and Celecoxib Provides Synergistic Anti-Proliferative and Pro-Apoptotic Effects in Human Liver Cancer Cells
Source: PLoS One. 2013 Jun 12;8(6):e65569. doi: 10.1371/journal.pone.0065569 (PMC3680460; doi:10.1371/journal.pone.0065569)
Supplement: Table S3 — List of 174 genes used for cluster analysis. (XLS) [file pone.0065569.s003.xls]

## Sheet: Feuil1
Table S3. List of 174 genes used for cluster analysis
A. Genes, comparatively up-regulated in HepG2 cells as comapared to Huh7 cells upon combined sorafenib + celecoxib treatment
Genbank	Description
NM_021826	Homo sapiens hypothetical protein FLJ13149 (FLJ13149), mRNA [NM_021826]
NM_003897	Homo sapiens immediate early response 3 (IER3), transcript variant short, mRNA [NM_003897]
NM_004760	Homo sapiens serine/threonine kinase 17a (apoptosis-inducing) (STK17A), mRNA [NM_004760]
NM_005797	Homo sapiens epithelial V-like antigen 1 (EVA1), transcript variant 1, mRNA [NM_005797]
NM_002210	Homo sapiens integrin, alpha V (vitronectin receptor, alpha polypeptide, antigen CD51) (ITGAV), mRNA [NM_002210]
NM_002211	Homo sapiens integrin, beta 1 (fibronectin receptor, beta polypeptide, antigen CD29 includes MDF2, MSK12) (ITGB1), transcript variant 1A, mRNA [NM_002211]
NM_172069	Homo sapiens pleckstrin homology domain containing, family H (with MyTH4 domain) member 2 (PLEKHH2), mRNA [NM_172069]
NM_005504	Homo sapiens branched chain aminotransferase 1, cytosolic (BCAT1), mRNA [NM_005504]
AK131381	Homo sapiens cDNA FLJ16450 fis, clone BRAWH2010552. [AK131381]
NM_014059	Homo sapiens response gene to complement 32 (RGC32), mRNA [NM_014059]
NM_005721	Homo sapiens ARP3 actin-related protein 3 homolog (yeast) (ACTR3), mRNA [NM_005721]
NM_001718	Homo sapiens bone morphogenetic protein 6 (BMP6), mRNA [NM_001718]
NM_001256	Homo sapiens cell division cycle 27 (CDC27), mRNA [NM_001256]
NM_001511	Homo sapiens chemokine (C-X-C motif) ligand 1 (melanoma growth stimulating activity, alpha) (CXCL1), mRNA [NM_001511]
NM_000214	Homo sapiens jagged 1 (Alagille syndrome) (JAG1), mRNA [NM_000214]
NM_013437	Homo sapiens low density lipoprotein-related protein 12 (LRP12), mRNA [NM_013437]
NM_004999	Homo sapiens myosin VI (MYO6), mRNA [NM_004999]
NM_017534	Homo sapiens myosin, heavy polypeptide 2, skeletal muscle, adult (MYH2), mRNA [NM_017534]
NM_003873	Homo sapiens neuropilin 1 (NRP1), transcript variant 1, mRNA [NM_003873]
NM_005981	Homo sapiens sarcoma amplified sequence (SAS), mRNA [NM_005981]
NM_003029	Homo sapiens SHC (Src homology 2 domain containing) transforming protein 1 (SHC1), transcript variant 2, mRNA [NM_003029]
NM_004591	Homo sapiens chemokine (C-C motif) ligand 20 (CCL20), mRNA [NM_004591]
NM_203471	Homo sapiens lectin, galactoside-binding, soluble, 14 (LGALS14), transcript variant 2, mRNA [NM_203471]
NM_182920	Homo sapiens a disintegrin-like and metalloprotease (reprolysin type) with thrombospondin type 1 motif, 9 (ADAMTS9), mRNA [NM_182920]
NM_013411	Homo sapiens adenylate kinase 2 (AK2), transcript variant AK2B, mRNA [NM_013411]
NM_020682	Homo sapiens arsenic (+3 oxidation state) methyltransferase (AS3MT), mRNA [NM_020682]
NM_032466	Homo sapiens aspartate beta-hydroxylase (ASPH), transcript variant 3, mRNA [NM_032466]
NM_005213	Homo sapiens cystatin A (stefin A) (CSTA), mRNA [NM_005213]
NM_002061	Homo sapiens glutamate-cysteine ligase, modifier subunit (GCLM), mRNA [NM_002061]
NM_016142	Homo sapiens hydroxysteroid (17-beta) dehydrogenase 12 (HSD17B12), mRNA [NM_016142]
NM_012212	Homo sapiens leukotriene B4 12-hydroxydehydrogenase (LTB4DH), mRNA [NM_012212]
NM_181782	Homo sapiens nuclear receptor coactivator 7 (NCOA7), mRNA [NM_181782]
NM_002899	Homo sapiens retinol binding protein 1, cellular (RBP1), mRNA [NM_002899]
NM_020365	Homo sapiens eukaryotic translation initiation factor 2B, subunit 3 gamma, 58kDa (EIF2B3), mRNA [NM_020365]
NM_017946	Homo sapiens FK506 binding protein 14, 22 kDa (FKBP14), mRNA [NM_017946]
NM_001730	Homo sapiens Kruppel-like factor 5 (intestinal) (KLF5), mRNA [NM_001730]
AL137703	Homo sapiens mRNA; cDNA DKFZp564P1772 (from clone DKFZp564P1772). [AL137703]
NM_033028	Homo sapiens Bardet-Biedl syndrome 4 (BBS4), mRNA [NM_033028]
NM_004403	Homo sapiens deafness, autosomal dominant 5 (DFNA5), mRNA [NM_004403]
NM_004419	Homo sapiens dual specificity phosphatase 5 (DUSP5), mRNA [NM_004419]
NM_001430	Homo sapiens endothelial PAS domain protein 1 (EPAS1), mRNA [NM_001430]
NM_014964	Homo sapiens epsin 2 (EPN2), transcript variant 2, mRNA [NM_014964]
NM_012302	Homo sapiens latrophilin 2 (LPHN2), mRNA [NM_012302]
NM_014045	Homo sapiens low density lipoprotein receptor-related protein 10 (LRP10), mRNA [NM_014045]
NM_033300	Homo sapiens low density lipoprotein receptor-related protein 8, apolipoprotein e receptor (LRP8), transcript variant 2, mRNA [NM_033300]
NM_018948	Homo sapiens mitogen-inducible gene 6 (MIG-6), mRNA [NM_018948]
NM_206818	Homo sapiens osteoclast-associated receptor (OSCAR), transcript variant 1, mRNA [NM_206818]
NM_016340	Homo sapiens Rap guanine nucleotide exchange factor (GEF) 6 (RAPGEF6), mRNA [NM_016340]
NM_016084	Homo sapiens RAS, dexamethasone-induced 1 (RASD1), mRNA [NM_016084]
NM_005980	Homo sapiens S100 calcium binding protein P (S100P), mRNA [NM_005980]
NM_020038	Homo sapiens ATP-binding cassette, sub-family C (CFTR/MRP), member 3 (ABCC3), transcript variant MRP3B, mRNA [NM_020038]
NM_138455	Homo sapiens collagen triple helix repeat containing 1 (CTHRC1), mRNA [NM_138455]
NM_000583	Homo sapiens group-specific component (vitamin D binding protein) (GC), mRNA [NM_000583]
NM_000297	Homo sapiens polycystic kidney disease 2 (autosomal dominant) (PKD2), mRNA [NM_000297]
NM_005472	Homo sapiens potassium voltage-gated channel, Isk-related family, member 3 (KCNE3), mRNA [NM_005472]
NM_012449	Homo sapiens six transmembrane epithelial antigen of the prostate 1 (STEAP1), mRNA [NM_012449]
NM_004695	Homo sapiens solute carrier family 16 (monocarboxylic acid transporters), member 5 (SLC16A5), mRNA [NM_004695]
NM_003759	Homo sapiens solute carrier family 4, sodium bicarbonate cotransporter, member 4 (SLC4A4), mRNA [NM_003759]
NM_014331	Homo sapiens solute carrier family 7, (cationic amino acid transporter, y+ system) member 11 (SLC7A11), mRNA [NM_014331]
CD104030	AGENCOURT_14006900 NIH_MGC_186 Homo sapiens cDNA clone IMAGE:30372058 5', mRNA sequence [CD104030]
THC2379429	ALU1_HUMAN (P39188) Alu subfamily J sequence contamination warning entry, partial (5%) [THC2379429]
THC2355348	ALU1_HUMAN (P39188) Alu subfamily J sequence contamination warning entry, partial (7%) [THC2355348]
THC2435579	ALU6_HUMAN (P39193) Alu subfamily SP sequence contamination warning entry, partial (22%) [THC2435579]
THC2375753	ALU8_HUMAN (P39195) Alu subfamily SX sequence contamination warning entry, partial (12%) [THC2375753]
BF370042	BF370042 RC6-FN0020-050700-021-H05 FN0020 Homo sapiens cDNA, mRNA sequence [BF370042]
BI017499	BI017499 PM3-ET0277-020401-002-a09 ET0277 Homo sapiens cDNA, mRNA sequence [BI017499]
BP420721	BP420721 Homo sapiens small intestine Homo sapiens cDNA clone HIE04034r 3', mRNA sequence [BP420721]
BX101146	BX101146 Soares fetal liver spleen 1NFLS Homo sapiens cDNA clone IMAGp998P08462, mRNA sequence [BX101146]
CR622110	full-length cDNA clone CS0DC025YP03 of Neuroblastoma Cot 25-normalized of Homo sapiens (human). [CR622110]
L40520	Homo sapiens (clone DR3) mRNA fragment. [L40520]
NM_015365	Homo sapiens Alport syndrome, mental retardation, midface hypoplasia and elliptocytosis chromosomal region, gene 1 (AMMECR1), transcript variant 1, mRNA [NM_015365]
NM_198555	Homo sapiens ankyrin repeat domain 36 (ANKRD36), mRNA [NM_198555]
BC016673	Homo sapiens cDNA clone MGC:21889 IMAGE:4345550, complete cds. [BC016673]
AK021738	Homo sapiens cDNA FLJ11676 fis, clone HEMBA1004752, highly similar to Homo sapiens mRNA for LAK-4p. [AK021738]
AK023574	Homo sapiens cDNA FLJ13512 fis, clone PLACE1005453. [AK023574]
AK055742	Homo sapiens cDNA FLJ31180 fis, clone KIDNE2000266. [AK055742]
AK096022	Homo sapiens cDNA FLJ38703 fis, clone KIDNE2002265. [AK096022]
AK097804	Homo sapiens cDNA FLJ40485 fis, clone TESTI2043857, moderately similar to Homo sapiens nolp mRNA. [AK097804]
AK123481	Homo sapiens cDNA FLJ41487 fis, clone BRTHA2004350. [AK123481]
AK125129	Homo sapiens cDNA FLJ43139 fis, clone CTONG3007444. [AK125129]
AK024925	Homo sapiens cDNA: FLJ21272 fis, clone COL01753. [AK024925]
NM_178832	Homo sapiens chromosome 10 open reading frame 83 (C10orf83), mRNA [NM_178832]
ENST00000265423	Homo sapiens chromosome 6 open reading frame 62, mRNA (cDNA clone MGC:57512 IMAGE:6499979), complete cds. [BC047866]
AF445027	Homo sapiens clone 114 tumor rejection antigen mRNA, complete cds. [AF445027]
NM_025214	Homo sapiens CTCL tumor antigen se57-1 (SE57-1), mRNA [NM_025214]
NM_001008394	Homo sapiens E1A-like inhibitor of differentiation 3 (EID3), mRNA [NM_001008394]
NM_207505	Homo sapiens FLJ45248 protein (FLJ45248), mRNA [NM_207505]
NM_022837	Homo sapiens hypothetical protein FLJ22833 (FLJ22833), mRNA [NM_022837]
NM_015187	Homo sapiens KIAA0746 protein (KIAA0746), mRNA [NM_015187]
NM_014988	Homo sapiens KIAA1102 protein (KIAA1102), mRNA [NM_014988]
NM_018084	Homo sapiens KIAA1212 (KIAA1212), mRNA [NM_018084]
NM_018084	Homo sapiens KIAA1212 (KIAA1212), mRNA [NM_018084]
NM_020970	Homo sapiens KIAA1641 (KIAA1641), mRNA [NM_020970]
AL050206	Homo sapiens mRNA; cDNA DKFZp586F1523 (from clone DKFZp586F1523). [AL050206]
BX640843	Homo sapiens mRNA; cDNA DKFZp686B14224 (from clone DKFZp686B14224). [BX640843]
NM_024684	Homo sapiens PTD015 protein (PTD015), mRNA [NM_024684]
NM_018279	Homo sapiens transmembrane protein 19 (TMEM19), mRNA [NM_018279]
BC043357	Homo sapiens, clone IMAGE:3883659, mRNA. [BC043357]
ENST00000310344	PREDICTED: Homo sapiens similar to Histidine triad nucleotide-binding protein 1 (Adenosine 5-monophosphoramidase) (Protein kinase C inhibitor 1) (Protein kinase C-interacting protein 1) (PKCI-1) (LOC346521), mRNA [XM_294311]
B. Genes, comparatively up-regulated in Huh7 cells as comapared to HepG2 cells upon combined sorafenib + celecoxib treatment
Genbank	Description
NM_032501	Homo sapiens acetyl-Coenzyme A synthetase 2 (AMP forming)-like (ACAS2L), nuclear gene encoding mitochondrial protein, mRNA [NM_032501]
NM_004900	Homo sapiens apolipoprotein B mRNA editing enzyme, catalytic polypeptide-like 3B (APOBEC3B), mRNA [NM_004900]
NM_004041	Homo sapiens arrestin, beta 1 (ARRB1), transcript variant 1, mRNA [NM_004041]
NM_006994	Homo sapiens butyrophilin, subfamily 3, member A3 (BTN3A3), transcript variant 1, mRNA [NM_006994]
NM_001255	Homo sapiens CDC20 cell division cycle 20 homolog (S. cerevisiae) (CDC20), mRNA [NM_001255]
AK002156	Homo sapiens cDNA FLJ11294 fis, clone PLACE1009708. [AK002156]
AK095583	Homo sapiens cDNA FLJ38264 fis, clone FCBBF3001657. [AK095583]
AK024680	Homo sapiens cDNA: FLJ21027 fis, clone CAE07110. [AK024680]
NM_024709	Homo sapiens chromosome 1 open reading frame 115 (C1orf115), mRNA [NM_024709]
NM_153211	Homo sapiens chromosome 18 open reading frame 17 (C18orf17), mRNA [NM_153211]
NM_144991	Homo sapiens chromosome 21 open reading frame 29 (C21orf29), mRNA [NM_144991]
NM_015439	Homo sapiens chromosome 6 open reading frame 80 (C6orf80), mRNA [NM_015439]
NM_033446	Homo sapiens chromosome 9 open reading frame 28 (C9orf28), transcript variant 1, mRNA [NM_033446]
AF070529	Homo sapiens clone 24525 mRNA sequence. [AF070529]
U88357	Homo sapiens clone R1 ErbB-3 R1 (c-erbB-3) mRNA, partial cds. [U88357]
NM_000716	Homo sapiens complement component 4 binding protein, beta (C4BPB), transcript variant 1, mRNA [NM_000716]
NM_005675	Homo sapiens DiGeorge syndrome critical region gene 6 (DGCR6), mRNA [NM_005675]
NM_018973	Homo sapiens dolichyl-phosphate mannosyltransferase polypeptide 3 (DPM3), transcript variant 1, mRNA [NM_018973]
NM_004428	Homo sapiens ephrin-A1 (EFNA1), transcript variant 1, mRNA [NM_004428]
NM_032411	Homo sapiens esophageal cancer related gene 4 protein (ECRG4), mRNA [NM_032411]
NM_017633	Homo sapiens family with sequence similarity 46, member A (FAM46A), mRNA [NM_017633]
NM_020177	Homo sapiens fem-1 homolog c (C.elegans) (FEM1C), mRNA [NM_020177]
NM_002022	Homo sapiens flavin containing monooxygenase 4 (FMO4), mRNA [NM_002022]
NM_024307	Homo sapiens glycerophosphodiester phosphodiesterase domain containing 3 (GDPD3), mRNA [NM_024307]
NM_152237	Homo sapiens growth arrest-specific 2 like 1 (GAS2L1), transcript variant 3, mRNA [NM_152237]
NM_002126	Homo sapiens hepatic leukemia factor (HLF), mRNA [NM_002126]
NM_052880	Homo sapiens HGFL gene (MGC17330), mRNA [NM_052880]
NM_019102	Homo sapiens homeo box A5 (HOXA5), mRNA [NM_019102]
NM_024501	Homo sapiens homeo box D1 (HOXD1), mRNA [NM_024501]
ENST00000211092	Homo sapiens HSPC323 mRNA, partial cds. [AF161441]
NM_001017927	Homo sapiens hypothetical protein LOC130355 (LOC130355), mRNA [NM_001017927]
NM_004970	Homo sapiens insulin-like growth factor binding protein, acid labile subunit (IGFALS), mRNA [NM_004970]
NM_018689	Homo sapiens KIAA1199 (KIAA1199), mRNA [NM_018689]
NM_001003679	Homo sapiens leptin receptor (LEPR), transcript variant 2, mRNA [NM_001003679]
NM_020873	Homo sapiens leucine rich repeat neuronal 1 (LRRN1), mRNA [NM_020873]
NM_001531	Homo sapiens major histocompatibility complex, class I-related (MR1), mRNA [NM_001531]
NM_001531	Homo sapiens major histocompatibility complex, class I-related (MR1), mRNA [NM_001531]
ENST00000264777	Homo sapiens MEK kinase 1 (MEKK1) mRNA, partial cds. [AF042838]
NM_018269	Homo sapiens membrane-type 1 matrix metalloproteinase cytoplasmic tail binding protein-1 (MTCBP-1), mRNA [NM_018269]
NM_005791	Homo sapiens M-phase phosphoprotein 10 (U3 small nucleolar ribonucleoprotein) (MPHOSPH10), mRNA [NM_005791]
AL833099	Homo sapiens mRNA; cDNA DKFZp313E2215 (from clone DKFZp313E2215). [AL833099]
NM_002514	Homo sapiens nephroblastoma overexpressed gene (NOV), mRNA [NM_002514]
NM_032349	Homo sapiens nudix (nucleoside diphosphate linked moiety X)-type motif 16-like 1 (NUDT16L1), mRNA [NM_032349]
NM_199040	Homo sapiens nudix (nucleoside diphosphate linked moiety X)-type motif 4 (NUDT4), transcript variant 2, mRNA [NM_199040]
NM_020992	Homo sapiens PDZ and LIM domain 1 (elfin) (PDLIM1), mRNA [NM_020992]
NM_013261	Homo sapiens peroxisome proliferative activated receptor, gamma, coactivator 1, alpha (PPARGC1A), mRNA [NM_013261]
NM_000930	Homo sapiens plasminogen activator, tissue (PLAT), transcript variant 1, mRNA [NM_000930]
NM_133367	Homo sapiens progestin and adipoQ receptor family member VIII (PAQR8), mRNA [NM_133367]
NM_020165	Homo sapiens RAD18 homolog (S. cerevisiae) (RAD18), mRNA [NM_020165]
NM_005855	Homo sapiens receptor (calcitonin) activity modifying protein 1 (RAMP1), mRNA [NM_005855]
NM_181471	Homo sapiens replication factor C (activator 1) 2, 40kDa (RFC2), transcript variant 1, mRNA [NM_181471]
NM_014836	Homo sapiens Rho-related BTB domain containing 1 (RHOBTB1), transcript variant 1, mRNA [NM_014836]
NM_000354	Homo sapiens serine (or cysteine) proteinase inhibitor, clade A (alpha-1 antiproteinase, antitrypsin), member 7 (SERPINA7), mRNA [NM_000354]
NM_014454	Homo sapiens sestrin 1 (SESN1), mRNA [NM_014454]
BC060766	Homo sapiens solute carrier family 2 (facilitated glucose transporter), member 14, mRNA (cDNA clone MGC:71510 IMAGE:5297510), complete cds. [BC060766]
NM_000340	Homo sapiens solute carrier family 2 (facilitated glucose transporter), member 2 (SLC2A2), mRNA [NM_000340]
NM_003044	Homo sapiens solute carrier family 6 (neurotransmitter transporter, betaine/GABA), member 12 (SLC6A12), mRNA [NM_003044]
NM_001003845	Homo sapiens Sp5 transcription factor (SP5), mRNA [NM_001003845]
NM_018837	Homo sapiens sulfatase 2 (SULF2), transcript variant 1, mRNA [NM_018837]
NM_003167	Homo sapiens sulfotransferase family, cytosolic, 2A, dehydroepiandrosterone (DHEA)-preferring, member 1 (SULT2A1), mRNA [NM_003167]
NM_032943	Homo sapiens synaptotagmin-like 2 (SYTL2), transcript variant a, mRNA [NM_032943]
NM_015059	Homo sapiens talin 2 (TLN2), mRNA [NM_015059]
NM_016569	Homo sapiens T-box 3 (ulnar mammary syndrome) (TBX3), transcript variant 2, mRNA [NM_016569]
NM_016292	Homo sapiens TNF receptor-associated protein 1 (TRAP1), mRNA [NM_016292]
NM_006342	Homo sapiens transforming, acidic coiled-coil containing protein 3 (TACC3), mRNA [NM_006342]
NM_182532	Homo sapiens transmembrane protein 61 (TMEM61), mRNA [NM_182532]
NM_148957	Homo sapiens tumor necrosis factor receptor superfamily, member 19 (TNFRSF19), transcript variant 2, mRNA [NM_148957]
NM_006545	Homo sapiens tumor suppressor candidate 4 (TUSC4), mRNA [NM_006545]
NM_003335	Homo sapiens ubiquitin-activating enzyme E1-like (UBE1L), mRNA [NM_003335]
NM_017523	Homo sapiens XIAP associated factor-1 (BIRC4BP), transcript variant 1, mRNA [NM_017523]
NM_001005404	Homo sapiens yippee-like 2 (Drosophila) (YPEL2), mRNA [NM_001005404]
NM_003435	Homo sapiens zinc finger protein 134 (clone pHZ-15) (ZNF134), mRNA [NM_003435]
NM_018660	Homo sapiens zinc finger protein 395 (ZNF395), mRNA [NM_018660]
NM_032772	Homo sapiens zinc finger protein 503 (ZNF503), mRNA [NM_032772]
BC028022	Homo sapiens, clone IMAGE:5218412, mRNA. [BC028022]
